# Supplementary material for: Interferon-α promotes HLA-B-restricted presentation of conventional and alternative antigens in human pancreatic β-cells
Source: Nat Commun. 2025 Jan 17;16:765. doi: 10.1038/s41467-025-55908-9 (PMC11748642; doi:10.1038/s41467-025-55908-9)
Supplement: Supplementary file 3 — Supplementary Data 1 [file 41467_2025_55908_MOESM3_ESM.xlsx]

## Sheet: Feuil1
Peptide	PTM	Presence	Basal - # of replicates	IFN-α - # of replicates	Length	UniProt	Gene name	Gene description	Granule protein	HLA restriction	Rank	Spectral matching
REAEDLQGSL	0	IFN-α	0/4	1/4	10	P01308	mRNA_INS-205	Insulin	Y	B40:01/B49:01	0.043/0.347	Yes
REAEDLQGSLQPL	0	IFN-α	0/4	1/4	13	P01308	mRNA_INS-205	Insulin	Y	B40:01	0.838	No
SLDSYPVTSK	0	Basal	1/4	0/4	10	Q9UM54	mRNA_MYO6-208	Unconventional myosin VI	N	A03:01	0.0701	No
M(+42.01)(+15.99)DRGEQGLLRTD	Acetylation (Protein N-term); Oxidation(M)	Basal	2/4	0/4	12	P55327	mRNA_TPD52-209	Tumor protein D52	N	NA	NA	ND
