# Supplementary material for: Interferon-α promotes HLA-B-restricted presentation of conventional and alternative antigens in human pancreatic β-cells
Source: Nat Commun. 2025 Jan 17;16:765. doi: 10.1038/s41467-025-55908-9 (PMC11748642; doi:10.1038/s41467-025-55908-9)
Supplement: Supplementary file 4 — Supplementary Data 2 [file 41467_2025_55908_MOESM4_ESM.xlsx]

## Sheet: cleanpep
Peptide	Presence	Basal - # of replicates	IFN-α - # of replicates	Length	UniProt	Position	Gene name	Gene synonyms	Gene description	Granule protein	HLA restriction	Rank
VEVNVIRV	IFN-α	0/4	4/4	8	Q09428	185-192	ABCC8	ABC36,HHF1,HI,HRINS,MRP8,PHHI,SUR,SUR1,TNDM2	ATP binding cassette subfamily C member 8	Y	B49:01	0.125
KIYNKIMHL	IFN-α	0/4	1/4	9	Q09428	394-402	ABCC8	ABC36,HHF1,HI,HRINS,MRP8,PHHI,SUR,SUR1,TNDM2	ATP binding cassette subfamily C member 8	Y	A02:01	0.0403
KEADFSPSV	Both	1/4	2/4	9	Q09428	567-575	ABCC8	ABC36,HHF1,HI,HRINS,MRP8,PHHI,SUR,SUR1,TNDM2	ATP binding cassette subfamily C member 8	Y	B49:01	0.0045
KEADFSPSVAF	IFN-α	0/4	4/4	11	Q09428	567-577	ABCC8	ABC36,HHF1,HI,HRINS,MRP8,PHHI,SUR,SUR1,TNDM2	ATP binding cassette subfamily C member 8	Y	B40:01	0.1182
SEFLSSAEI	Basal	1/4	0/4	9	Q09428	611-619	ABCC8	ABC36,HHF1,HI,HRINS,MRP8,PHHI,SUR,SUR1,TNDM2	ATP binding cassette subfamily C member 8	Y	B49:01	0.0116
IIFESPFNK	Both	3/4	4/4	9	Q09428	787-795	ABCC8	ABC36,HHF1,HI,HRINS,MRP8,PHHI,SUR,SUR1,TNDM2	ATP binding cassette subfamily C member 8	Y	A03:01	0.01
HLSDHLMQA	IFN-α	0/4	1/4	9	Q09428	862-870	ABCC8	ABC36,HHF1,HI,HRINS,MRP8,PHHI,SUR,SUR1,TNDM2	ATP binding cassette subfamily C member 8	Y	A02:01	0.0564
GTIQREGTLK	Both	2/4	4/4	10	Q09428	905-914	ABCC8	ABC36,HHF1,HI,HRINS,MRP8,PHHI,SUR,SUR1,TNDM2	ATP binding cassette subfamily C member 8	Y	A03:01	0.3892
VEWTGLKV	IFN-α	0/4	1/4	8	Q09428	1085-1092	ABCC8	ABC36,HHF1,HI,HRINS,MRP8,PHHI,SUR,SUR1,TNDM2	ATP binding cassette subfamily C member 8	Y	B49:01	0.1383
YEARFQQKL	IFN-α	0/4	1/4	9	Q09428	1218-1226	ABCC8	ABC36,HHF1,HI,HRINS,MRP8,PHHI,SUR,SUR1,TNDM2	ATP binding cassette subfamily C member 8	Y	B40:01	0.0117
VLIAAVTSI	IFN-α	0/4	1/4	9	Q09428	1259-1267	ABCC8	ABC36,HHF1,HI,HRINS,MRP8,PHHI,SUR,SUR1,TNDM2	ATP binding cassette subfamily C member 8	Y	A02:01	0.2575
GLLAPSLIPK	Basal	2/4	0/4	10	Q09428	1327-1336	ABCC8	ABC36,HHF1,HI,HRINS,MRP8,PHHI,SUR,SUR1,TNDM2	ATP binding cassette subfamily C member 8	Y	A03:01	0.0647
LLAPSLIPK	Both	1/4	1/4	9	Q09428	1328-1336	ABCC8	ABC36,HHF1,HI,HRINS,MRP8,PHHI,SUR,SUR1,TNDM2	ATP binding cassette subfamily C member 8	Y	A03:01	0.0235
KRGAILEF	IFN-α	0/4	1/4	8	Q09428	1552-1559	ABCC8	ABC36,HHF1,HI,HRINS,MRP8,PHHI,SUR,SUR1,TNDM2	ATP binding cassette subfamily C member 8	Y	C07:01	0.3578
LEFDKPEKL	IFN-α	0/4	4/4	9	Q09428	1557-1565	ABCC8	ABC36,HHF1,HI,HRINS,MRP8,PHHI,SUR,SUR1,TNDM2	ATP binding cassette subfamily C member 8	Y	B40:01/B49:01	0.0175/0.0366
TETDLLNGHL	IFN-α	0/4	2/4	10	P45844	44-53	ABCG1	ABC8	ATP binding cassette subfamily G member 1	N	B40:01	0.2829
TEAQRFSSL	IFN-α	0/4	1/4	9	P45844	61-69	ABCG1	ABC8	ATP binding cassette subfamily G member 1	N	B40:01/B49:01	0.0872/0.1167
KRLAIALEL	IFN-α	0/4	1/4	9	P45844;Q9H172	223-231	ABCG1;ABCG4	ABC8,WHITE2	ATP binding cassette subfamily G member 1;ATP binding cassette subfamily G member 4	N	C07:01	0.0305
GEYGDQNSRL	IFN-α	0/4	4/4	10	P45844	331-340	ABCG1	ABC8	ATP binding cassette subfamily G member 1	N	B40:01	0.0417
GEYGDQNSRLV	IFN-α	0/4	4/4	11	P45844	331-341	ABCG1	ABC8	ATP binding cassette subfamily G member 1	N	B49:01	0.1368
AALGTMTSL	IFN-α	0/4	2/4	9	P45844	538-546	ABCG1	ABC8	ATP binding cassette subfamily G member 1	N	C03:04	0.0372
GEYIAPEKI	Both	3/4	4/4	9	Q9ULC5;P33121	550-558	ACSL1;ACSL5	ACS1,ACS2,ACS5,FACL1,FACL2,FACL5,LACS,LACS1,LACS2	Acyl;CoA synthetase long;chain family member 1;Acyl;CoA synthetase long;chain family member 5	N	B49:01	0.008
REFFNDLDL	IFN-α	0/4	2/4	9	P51826	1186-1194	AFF3	LAF4,MLLT2-like	AF4/FMR2 family member 3	N	B40:01	0.1072
ATDPTIHTV	IFN-α	0/4	1/4	9	Q9H6U8	450-458	ALG9	DIBD1	ALG9, alpha-1,2-mannosyltransferase	N	A02:01	0.0376
KVRDQQLVY	Basal	1/4	0/4	9	Q9UJX6	802-810	ANAPC2	APC2,KIAA1406	Anaphase promoting complex subunit 2	N	A03:01/C07:01	0.1741/0.3096
SLWGSLKPK	Both	2/4	4/4	9	O00213	695-703	APBB1	Fe65,RIR	Amyloid beta precursor protein binding family B member 1	N	A03:01	0.0335
GIYYVPKGK	Both	1/4	4/4	9	Q70E73;Q7Z5R6	424-432	APBB1IP;RAPH1	ALS2CR18,ALS2CR9,INAG1,KIAA1681,RIAM	Amyloid beta precursor protein binding family B member 1 interacting protein;Ras association (RalGDS;AF;6) and pleckstrin homology domains 1	N	A03:01	0.0514
SLYHRVLLY	Both	2/4	4/4	9	Q5TH69	345-353	ARFGEF3	BIG3,C6orf92,KIAA1244,PPP1R33,dJ171N11	ARFGEF family member 3	N	A03:01	0.0084
SLAMPGEVK	Basal	1/4	0/4	9	Q5TH69	1163-1171	ARFGEF3	BIG3,C6orf92,dJ171N11.1,KIAA1244,PPP1R33	ARFGEF family member 3	N	A03:01	0.3328
FIHDILTEV	Both	4/4	4/4	9	Q5TH69	1232-1240	ARFGEF3	BIG3,C6orf92,KIAA1244,PPP1R33,dJ171N11	ARFGEF family member 3	N	A02:01	0.0038
KMPLKPIFL	Both	1/4	2/4	9	Q5TH69	1407-1415	ARFGEF3	BIG3,C6orf92,KIAA1244,PPP1R33,dJ171N11	ARFGEF family member 3	N	E01:01	0.0042
GEEKTIQV	IFN-α	0/4	3/4	8	Q5TH69	1743-1750	ARFGEF3	BIG3,C6orf92,dJ171N11.1,KIAA1244,PPP1R33	ARFGEF family member 3	N	B49:01	0.3581
REFDTSPGL	IFN-α	0/4	2/4	9	Q5TH69	1782-1790	ARFGEF3	BIG3,C6orf92,dJ171N11.1,KIAA1244,PPP1R33	ARFGEF family member 3	N	B40:01/B49:01	0.007/0.0164
TISKLMTEYKK	IFN-α	0/4	1/4	11	Q5TH69	2021-2031	ARFGEF3	BIG3,C6orf92,dJ171N11.1,KIAA1244,PPP1R33	ARFGEF family member 3	N	A03:01	1.8555
REIDRQEVI	IFN-α	0/4	2/4	9	O15085	731-739	ARHGEF11	GTRAP48,KIAA0380,PDZ-RHOGEF	Rho guanine nucleotide exchange factor 11	N	B49:01	0.0097
EEGPIIKEI	IFN-α	0/4	4/4	9	O15085	801-809	ARHGEF11	GTRAP48,KIAA0380,PDZ-RHOGEF	Rho guanine nucleotide exchange factor 11	N	B49:01	0.1306
RMLERVIGR	Both	1/4	3/4	9	Q9Y2G3	1135-1143	ATP11B	ATPIF,ATPIR,KIAA0956	ATPase phospholipid transporting 11B (putative)	N	A03:01	0.0649
SEEGKSLWEL	IFN-α	0/4	3/4	10	Q93084	43-52	ATP2A3	SERCA3	ATPase sarcoplasmic/endoplasmic reticulum Ca2+ transporting 3	N	B40:01	0.1907
KEYEPEMGKV	IFN-α	0/4	4/4	10	Q93084;P16615	120-129	ATP2A3;ATP2A2	SERCA3,ATP2B,DAR,SERCA2	ATPase sarcoplasmic/endoplasmic reticulum Ca2+ transporting 3;ATPase sarcoplasmic/endoplasmic reticulum Ca2+ transporting 2	N	B49:01	0.046
KEYEPEMGKVI	IFN-α	0/4	3/4	11	Q93084	120-130	ATP2A3	SERCA3	ATPase sarcoplasmic/endoplasmic reticulum Ca2+ transporting 3	N	B49:01	0.0809
YEPEMGKVI	IFN-α	0/4	3/4	9	Q93084	122-130	ATP2A3	SERCA3	ATPase sarcoplasmic/endoplasmic reticulum Ca2+ transporting 3	N	B49:01/B40:01	0.2008/0.3741
IEIKSTTL	IFN-α	0/4	2/4	8	Q93084	166-173	ATP2A3	SERCA3	ATPase sarcoplasmic/endoplasmic reticulum Ca2+ transporting 3	N	B40:01/B49:01	0.242/0.3345
VATGLHTEL	IFN-α	0/4	2/4	9	Q93084	224-232	ATP2A3	SERCA3	ATPase sarcoplasmic/endoplasmic reticulum Ca2+ transporting 3	N	C03:04	0.0066
MRKEFTLEF	Both	1/4	3/4	9	Q93084	479-487	ATP2A3	SERCA3	ATPase sarcoplasmic;endoplasmic reticulum Ca2; transporting 3	N	C07:01	0.0045
IAMGSGTAV	IFN-α	0/4	1/4	9	Q93084;P16615	718-726	ATP2A3;ATP2A2	SERCA3,ATP2B,DAR,SERCA2	ATPase sarcoplasmic/endoplasmic reticulum Ca2+ transporting 3;ATPase sarcoplasmic/endoplasmic reticulum Ca2+ transporting 2	N	C03:04	0.0881
IEDPVRPEV	Both	2/4	4/4	9	P23634;Q16720;P20020;Q01814	670-678	ATP2B4;ATP2B2;ATP2B3;ATP2B1	ATP2B2,CFAP39,CLA2,MXRA1,PMCA1,PMCA2,PMCA3,PMCA4,SCAX1	ATPase plasma membrane Ca2; transporting 3;ATPase plasma membrane Ca2; transporting 2;ATPase plasma membrane Ca2; transporting 1;ATPase plasma membrane Ca2; transporting 4	N	B49:01	0.0216
GTNDGPALKK	IFN-α	0/4	4/4	10	P23634;P20020;Q16720	786-795	ATP2B4;ATP2B1;ATP2B3	ATP2B2,MXRA1,PMCA4,PMCA1,CFAP39,CLA2,PMCA3,SCAX1	ATPase plasma membrane Ca2+ transporting 4;ATPase plasma membrane Ca2+ transporting 1;ATPase plasma membrane Ca2+ transporting 3	N	A03:01	0.0437
ISAIPTRSL	IFN-α	0/4	4/4	9	P23634	1046-1054	ATP2B4	ATP2B2,MXRA1,PMCA4	ATPase plasma membrane Ca2+ transporting 4	N	C03:04	0.0288
SIQKPYNQK	IFN-α	0/4	1/4	9	P23634	1153-1161	ATP2B4	ATP2B2,MXRA1,PMCA4	ATPase plasma membrane Ca2+ transporting 4	N	A03:01	0.0368
RVRQPILQY	IFN-α	0/4	1/4	9	Q9HBH7;Q9BXY8	54-62	BEX1;BEX2	DJ79P11.1	Brain expressed X-linked 1;Brain expressed X-linked 2	N	A03:01	0.0402
QLMEKLREK	IFN-α	0/4	2/4	9	Q9HBH7;Q9BXY8	91-99	BEX1;BEX2	DJ79P11.1	Brain expressed X-linked 1;Brain expressed X-linked 2	N	A03:01	0.0744
KLREKQLSH	IFN-α	0/4	4/4	9	Q9HBH7;Q9BXY8	95-103	BEX1;BEX2	DJ79P11.1	Brain expressed X-linked 1;Brain expressed X-linked 2	N	A03:01	0.1979
REKQLSHSL	IFN-α	0/4	4/4	9	Q9HBH7;Q9BXY8	97-105	BEX1;BEX2	DJ79P11.1	Brain expressed X-linked 1;Brain expressed X-linked 2	N	B40:01/B49:01	0.0292/0.0869
ASNSVILHL	Both	2/4	4/4	9	O75973;Q86Z23	216-224	C1QL1;C1QL4	C1QRF,C1QTNF11,C1QTNF14,CRF,CTRP11	Complement C1q like 1;Complement C1q like 4	N	C07:01	0.2929
IEDPNFKNKV	IFN-α	0/4	4/4	10	Q9NY47	192-201	CACNA2D2	KIAA0558	Calcium voltage-gated channel auxiliary subunit alpha2delta 2	N	B49:01	0.23
KRLTPNYTL	IFN-α	0/4	3/4	9	Q9NY47	535-543	CACNA2D2	KIAA0558	Calcium voltage-gated channel auxiliary subunit alpha2delta 2	N	C07:01	0.0411
REPVTLDFL	IFN-α	0/4	3/4	9	Q9NY47	572-580	CACNA2D2	KIAA0558	Calcium voltage-gated channel auxiliary subunit alpha2delta 2	N	B40:01/B49:01	0.4353/0.88
FESEGHVFI	IFN-α	0/4	4/4	9	Q9NY47	678-686	CACNA2D2	KIAA0558	Calcium voltage-gated channel auxiliary subunit alpha2delta 2	N	B49:01	0.0199
RSLDNHGYVFK	IFN-α	0/4	1/4	11	Q9NY47	792-802	CACNA2D2	KIAA0558	Calcium voltage-gated channel auxiliary subunit alpha2delta 2	N	A03:01	0.3304
VEEESGKEVL	IFN-α	0/4	3/4	10	Q9ULU8	15-24	CADPS	CAPS,CAPS1,KIAA1121,UNC-31	Calcium dependent secretion activator	N	B40:01	0.1288
MEVEGGEKL	IFN-α	0/4	2/4	9	Q9ULU8	423-431	CADPS	CAPS,CAPS1,KIAA1121,UNC-31	Calcium dependent secretion activator	N	B40:01	0.0065
VILHPTPNSPK	Basal	1/4	0/4	11	Q9ULU8	480-490	CADPS	CAPS,CAPS1,KIAA1121,UNC-31	Calcium dependent secretion activator	N	A03:01	0.3391
SLFEMVQRL	Both	1/4	3/4	9	Q9ULU8	680-688	CADPS	CAPS,CAPS1,KIAA1121,UNC,31	Calcium dependent secretion activator	N	A02:01	0.0064
YLRDLLERA	IFN-α	0/4	1/4	9	Q9ULU8	730-738	CADPS	CAPS,CAPS1,KIAA1121,UNC-31	Calcium dependent secretion activator	N	A02:01	0.2579
SLLERVLMK	Both	3/4	4/4	9	Q9ULU8;Q86UW7	815-823	CADPS2;CADPS	CAPS,CAPS1,CAPS2,KIAA1121,UNC,31	Calcium dependent secretion activator;Calcium dependent secretion activator 2	N	A03:01	0.0095
SSFLSFTVK	Both	3/4	1/4	9	Q9ULU8	1206-1214	CADPS	CAPS,CAPS1,KIAA1121,UNC,31	Calcium dependent secretion activator	N	A03:01	0.2016
KTYETIRNR	Both	4/4	4/4	9	Q9ULU8	1313-1321	CADPS	CAPS,CAPS1,KIAA1121,UNC,31	Calcium dependent secretion activator	N	A03:01	0.0269
ISEEGFHYL	IFN-α	0/4	3/4	9	Q13555;Q13557;Q13554	80-88	CAMK2G;CAMK2D;CAMK2B	CAMKG,CAMKD,CAM2,CAMK2,CAMKB	Calcium/calmodulin dependent protein kinase II gamma;Calcium/calmodulin dependent protein kinase II delta;Calcium/calmodulin dependent protein kinase II beta	N	C03:04	0.0974
KANLPLLQR	IFN-α	0/4	1/4	9	O43439;Q06455;O75081	179-187	CBFA2T2;RUNX1T1;CBFA2T3	MTGR1,ZMYND3,AML1T1,CBFA2T1,CDR,ETO,MTG8,ZMYND2,ETO2,MTG16,MTGR2,RUNX1T3,ZMYND4	CBFA2/RUNX1 translocation partner 2;RUNX1 translocation partner 1;CBFA2/RUNX1 translocation partner 3	N	A03:01	0.3124
SRPEFIKHL	Both	2/4	4/4	9	Q49MI3	464-472	CERKL	RP26	Ceramide kinase like	N	C07:01	0.0111
RSAAVLALL	Both	2/4	3/4	9	P10645	2-10	CHGA		Chromogranin A	Y	E01:01	0.2083
VEVISDTL	IFN-α	0/4	1/4	8	P10645	37-44	CHGA		Chromogranin A	Y	B40:01/B49:01	0.357/0.8383
RGDERILS	IFN-α	0/4	1/4	8	P10645	61-68	CHGA		Chromogranin A	Y	NA	NA
SILRHQNLLK	Both	3/4	4/4	10	P10645	68-77	CHGA		Chromogranin A	Y	A03:01	0.1217
NLLKELQDL	Both	3/4	2/4	9	P10645	74-82	CHGA		Chromogranin A	Y	A02:01	0.6193
LLKELQDLAL	Both	1/4	3/4	10	P10645	75-84	CHGA		Chromogranin A	Y	A02:01	1.5166
LLKELQDLALQG	IFN-α	0/4	2/4	12	P10645	75-86	CHGA		Chromogranin A	Y	NA	NA
LKELQDLALQG	IFN-α	0/4	2/4	11	P10645	76-86	CHGA		Chromogranin A	Y	NA	NA
KELQDLAL	IFN-α	0/4	4/4	8	P10645	77-84	CHGA		Chromogranin A	Y	B40:01/B49:01	0.4181/1.154
HSGFEDELSE	Basal	1/4	0/4	10	P10645	97-106	CHGA		Chromogranin A	Y	NA	NA
HSGFEDELSEV	Both	1/4	1/4	11	P10645	97-107	CHGA		Chromogranin A	Y	NA	NA
HSGFEDELSEVL	Both	1/4	3/4	12	P10645	97-108	CHGA		Chromogranin A	Y	B40:01	0.6446
HSGFEDELSEVLE	Both	4/4	4/4	13	P10645	97-109	CHGA		Chromogranin A	Y	NA	NA
HSGFEDELSEVLEN	Both	3/4	2/4	14	P10645	97-110	CHGA		Chromogranin A	Y	NA	NA
SEVLENQSSQAEL	IFN-α	0/4	4/4	13	P10645	105-117	CHGA		Chromogranin A	Y	B40:01	0.7643
VLENQSSQAELKE	Basal	1/4	0/4	13	P10645	107-119	CHGA		Chromogranin A	Y	NA	NA
LENQSSQAELKE	Basal	1/4	0/4	12	P10645	108-119	CHGA		Chromogranin A	Y	NA	NA
NQSSQAELKE	Basal	1/4	0/4	10	P10645	110-119	CHGA		Chromogranin A	Y	NA	NA
EAVEEPSSKDVME	Basal	1/4	0/4	13	P10645	119-131	CHGA		Chromogranin A	Y	NA	NA
AVEEPSSKD	Basal	1/4	0/4	9	P10645	120-128	CHGA		Chromogranin A	Y	NA	NA
AVEEPSSKDV	Basal	1/4	0/4	10	P10645	120-129	CHGA		Chromogranin A	Y	B49:01	1.6371
AVEEPSSKDVM	Basal	1/4	0/4	11	P10645	120-130	CHGA		Chromogranin A	Y	B40:01	1.6169
AVEEPSSKDVME	Both	1/4	1/4	12	P10645	120-131	CHGA		Chromogranin A	Y	NA	NA
VEEPSSKDV	Both	2/4	4/4	9	P10645	121-129	CHGA		Chromogranin A	Y	B49:01	0.2372
VEEPSSKDVM	IFN-α	0/4	4/4	10	P10645	121-130	CHGA		Chromogranin A	Y	B40:01/B49:01	0.5364/1.5396
VEEPSSKDVME	Basal	1/4	0/4	11	P10645	121-131	CHGA		Chromogranin A	Y	NA	NA
ALPEPMQESK	Both	4/4	4/4	10	P10645	153-162	CHGA		Chromogranin A	Y	A03:01	0.3446
PEPMQESK	Basal	1/4	0/4	8	P10645	155-162	CHGA		Chromogranin A	Y	NA	NA
GLSAEPGWQA	Basal	1/4	0/4	10	P10645	216-225	CHGA		Chromogranin A	Y	A02:01	0.8389
VVLNPHPSLGY	Both	2/4	2/4	11	P10645	252-262	CHGA		Chromogranin A	Y	NA	NA
VVLNPHPSLGYK	Both	3/4	1/4	12	P10645	252-263	CHGA		Chromogranin A	Y	A03:01	0.5553
VLNPHPSLGY	Both	4/4	4/4	10	P10645	253-262	CHGA		Chromogranin A	Y	A03:01	0.2125
KEIRKGESRSEAL	Both	3/4	4/4	13	P10645	263-275	CHGA		Chromogranin A	Y	B40:01	1.3685
EIRKGESRSEAL	Basal	1/4	0/4	12	P10645	264-275	CHGA		Chromogranin A	Y	NA	NA
GESRSEAL	IFN-α	0/4	4/4	8	P10645	268-275	CHGA		Chromogranin A	Y	B40:01	0.4029
AVVPQGLFR	Basal	1/4	0/4	9	P10645	310-318	CHGA		Chromogranin A	Y	A03:01	0.3147
AVVPQGLFRGGK	Both	4/4	4/4	12	P10645	310-321	CHGA		Chromogranin A	Y	A03:01	0.355
RGGKSGELEQEEE	Basal	1/4	0/4	13	P10645	318-330	CHGA		Chromogranin A	Y	NA	NA
RGGKSGELEQEEER	Basal	1/4	0/4	14	P10645	318-331	CHGA		Chromogranin A	Y	NA	NA
GKSGELEQEEERLS	Basal	1/4	0/4	14	P10645	320-333	CHGA		Chromogranin A	Y	NA	NA
KSGELEQEEERLS	Basal	1/4	0/4	13	P10645	321-333	CHGA		Chromogranin A	Y	NA	NA
SGELEQEEERL	Basal	1/4	0/4	11	P10645	322-332	CHGA		Chromogranin A	Y	NA	NA
SGELEQEEERLS	Basal	1/4	0/4	12	P10645	322-333	CHGA		Chromogranin A	Y	NA	NA
GELEQEEERL	IFN-α	0/4	3/4	10	P10645	323-332	CHGA		Chromogranin A	Y	B40:01	0.1737
GELEQEEERLS	Both	1/4	1/4	11	P10645	323-333	CHGA		Chromogranin A	Y	NA	NA
ELEQEEERLS	Basal	1/4	0/4	10	P10645	324-333	CHGA		Chromogranin A	Y	NA	NA
LEQEEERLS	Basal	1/4	0/4	9	P10645	325-333	CHGA		Chromogranin A	Y	NA	NA
KEWEDSKRW	Basal	1/4	0/4	9	P10645	334-342	CHGA		Chromogranin A	Y	B49:01/B40:01	0.5071/1.181
WSKMDQLAKE	Basal	1/4	0/4	10	P10645	342-351	CHGA		Chromogranin A	Y	NA	NA
WSKMDQLAKELTAE	Both	2/4	1/4	14	P10645	342-355	CHGA		Chromogranin A	Y	NA	NA
SKMDQLAKELT	Basal	1/4	0/4	11	P10645	343-353	CHGA		Chromogranin A	Y	NA	NA
SKMDQLAKELTAE	Both	4/4	4/4	13	P10645	343-355	CHGA		Chromogranin A	Y	NA	NA
KMDQLAKE	Both	1/4	1/4	8	P10645	344-351	CHGA		Chromogranin A	Y	NA	NA
KMDQLAKEL	Both	4/4	4/4	9	P10645	344-352	CHGA		Chromogranin A	Y	E01:01	0.0406
KMDQLAKELT	Both	4/4	4/4	10	P10645	344-353	CHGA		Chromogranin A	Y	NA	NA
KMDQLAKELTA	Both	4/4	4/4	11	P10645	344-354	CHGA		Chromogranin A	Y	NA	NA
KMDQLAKELTAE	Both	4/4	3/4	12	P10645	344-355	CHGA		Chromogranin A	Y	NA	NA
MDQLAKEL	Both	1/4	4/4	8	P10645	345-352	CHGA		Chromogranin A	Y	NA	NA
MDQLAKELT	Basal	1/4	0/4	9	P10645	345-353	CHGA		Chromogranin A	Y	NA	NA
MDQLAKELTAE	Basal	1/4	0/4	11	P10645	345-355	CHGA		Chromogranin A	Y	NA	NA
DQLAKELT	Basal	1/4	0/4	8	P10645	346-353	CHGA		Chromogranin A	Y	NA	NA
DQLAKELTAE	Both	1/4	2/4	10	P10645	346-355	CHGA		Chromogranin A	Y	NA	NA
LAKELTAE	Both	2/4	2/4	8	P10645	348-355	CHGA		Chromogranin A	Y	NA	NA
LEGQEEEEDNRD	Both	3/4	3/4	12	P10645	358-369	CHGA		Chromogranin A	Y	NA	NA
LEGQEEEEDNRDS	Basal	3/4	0/4	13	P10645	358-370	CHGA		Chromogranin A	Y	NA	NA
LEGQEEEEDNRDSS	Basal	2/4	0/4	14	P10645	358-371	CHGA		Chromogranin A	Y	NA	NA
RAYGFRGP	Both	4/4	4/4	8	P10645	379-386	CHGA		Chromogranin A	Y	NA	NA
RAYGFRGPG	Basal	2/4	0/4	9	P10645	379-387	CHGA		Chromogranin A	Y	NA	NA
RAYGFRGPGP	Both	4/4	4/4	10	P10645	379-388	CHGA		Chromogranin A	Y	NA	NA
RAYGFRGPGPQ	Both	4/4	4/4	11	P10645	379-389	CHGA		Chromogranin A	Y	NA	NA
RAYGFRGPGPQL	Both	4/4	4/4	12	P10645	379-390	CHGA		Chromogranin A	Y	C03:04	0.8606
RAYGFRGPGPQLR	Both	4/4	4/4	13	P10645	379-391	CHGA		Chromogranin A	Y	A03:01	1.7153
AYGFRGPGPQ	Basal	2/4	0/4	10	P10645	380-389	CHGA		Chromogranin A	Y	NA	NA
AYGFRGPGPQL	Both	3/4	4/4	11	P10645	380-390	CHGA		Chromogranin A	Y	NA	NA
YGFRGPGPQL	Both	4/4	4/4	10	P10645	381-390	CHGA		Chromogranin A	Y	C03:04	0.4651
GFRGPGPQ	Both	4/4	3/4	8	P10645	382-389	CHGA		Chromogranin A	Y	NA	NA
GFRGPGPQL	Both	4/4	4/4	9	P10645	382-390	CHGA		Chromogranin A	Y	C07:01	1.3265
GFRGPGPQLR	Both	4/4	4/4	10	P10645	382-391	CHGA		Chromogranin A	Y	NA	NA
FRGPGPQL	Both	4/4	4/4	8	P10645	383-390	CHGA		Chromogranin A	Y	C07:01	0.1921
FRGPGPQLR	Both	3/4	4/4	9	P10645	383-391	CHGA		Chromogranin A	Y	C07:01	0.5683
RGPGPQLR	Basal	1/4	0/4	8	P10645	384-391	CHGA		Chromogranin A	Y	NA	NA
GWRPSSREDS	Basal	1/4	0/4	10	P10645	393-402	CHGA		Chromogranin A	Y	NA	NA
GWRPSSREDSLEA	Basal	1/4	0/4	13	P10645	393-405	CHGA		Chromogranin A	Y	NA	NA
SSREDSLE	Basal	1/4	0/4	8	P10645	397-404	CHGA		Chromogranin A	Y	NA	NA
SSREDSLEA	Both	4/4	1/4	9	P10645	397-405	CHGA		Chromogranin A	Y	NA	NA
SSREDSLEAGL	Basal	1/4	0/4	11	P10645	397-407	CHGA		Chromogranin A	Y	B40:01	0.8462
SSREDSLEAGLP	Both	1/4	2/4	12	P10645	397-408	CHGA		Chromogranin A	Y	NA	NA
SSREDSLEAGLPL	Basal	1/4	0/4	13	P10645	397-409	CHGA		Chromogranin A	Y	NA	NA
SSREDSLEAGLPLQ	Both	1/4	2/4	14	P10645	397-410	CHGA		Chromogranin A	Y	NA	NA
SREDSLEA	Both	4/4	4/4	8	P10645	398-405	CHGA		Chromogranin A	Y	NA	NA
SREDSLEAGLP	Both	1/4	1/4	11	P10645	398-408	CHGA		Chromogranin A	Y	NA	NA
SREDSLEAGLPLQ	Both	1/4	1/4	13	P10645	398-410	CHGA		Chromogranin A	Y	NA	NA
SREDSLEAGLPLQV	Both	3/4	4/4	14	P10645	398-411	CHGA		Chromogranin A	Y	NA	NA
REDSLEAGL	IFN-α	0/4	4/4	9	P10645	399-407	CHGA		Chromogranin A	Y	B40:01	0.0618
REDSLEAGLP	IFN-α	0/4	1/4	10	P10645	399-408	CHGA		Chromogranin A	Y	NA	NA
REDSLEAGLPL	IFN-α	0/4	4/4	11	P10645	399-409	CHGA		Chromogranin A	Y	B40:01	0.1959
REDSLEAGLPLQ	Both	1/4	2/4	12	P10645	399-410	CHGA		Chromogranin A	Y	NA	NA
REDSLEAGLPLQV	Both	4/4	4/4	13	P10645	399-411	CHGA		Chromogranin A	Y	B49:01	1.4346
REDSLEAGLPLQVR	Basal	1/4	0/4	14	P10645	399-412	CHGA		Chromogranin A	Y	NA	NA
EDSLEAGLP	Basal	1/4	0/4	9	P10645	400-408	CHGA		Chromogranin A	Y	NA	NA
EDSLEAGLPLQ	Basal	1/4	0/4	11	P10645	400-410	CHGA		Chromogranin A	Y	NA	NA
EDSLEAGLPLQVR	Basal	1/4	0/4	13	P10645	400-412	CHGA		Chromogranin A	Y	NA	NA
SLEAGLPLQVR	Basal	1/4	0/4	11	P10645	402-412	CHGA		Chromogranin A	Y	NA	NA
LEAGLPLQV	Both	2/4	3/4	9	P10645	403-411	CHGA		Chromogranin A	Y	B49:01	0.0173
LEAGLPLQVR	Basal	1/4	0/4	10	P10645	403-412	CHGA		Chromogranin A	Y	NA	NA
EAGLPLQV	Basal	1/4	0/4	8	P10645;P19419	404-411	CHGA;ELK1		Chromogranin A;ELK1, ETS transcription factor	Y	B49:01	1.1357
GYPEEKKEEEGSAN	Both	3/4	3/4	14	P10645	413-426	CHGA		Chromogranin A	Y	NA	NA
RRPEDQELESLS	Basal	1/4	0/4	12	P10645	427-438	CHGA		Chromogranin A	Y	NA	NA
SAIEAELEKV	Both	1/4	1/4	10	P10645	438-447	CHGA		Chromogranin A	Y	NA	NA
AIEAELEKV	IFN-α	0/4	1/4	9	P10645	439-447	CHGA		Chromogranin A	Y	A02:01	1.5618
AIEAELEKVAHQ	Basal	1/4	0/4	12	P10645	439-450	CHGA		Chromogranin A	Y	NA	NA
IEAELEKV	IFN-α	0/4	4/4	8	P10645	440-447	CHGA		Chromogranin A	Y	B49:01	0.2445
IEAELEKVA	IFN-α	0/4	2/4	9	P10645	440-448	CHGA		Chromogranin A	Y	B49:01	0.3508
AELEKVAHQL	IFN-α	0/4	3/4	10	P10645	442-451	CHGA		Chromogranin A	Y	B40:01	0.0394
KVAHQLQAL	Both	1/4	1/4	9	P10645	446-454	CHGA		Chromogranin A	Y	C03:04	0.487
KVAHQLQALR	Basal	2/4	0/4	10	P10645	446-455	CHGA		Chromogranin A	Y	A03:01	1.0954
GLEPGKGRHH	Both	4/4	4/4	10	P05060	410-419	CHGB	SCG1,SgI	Chromogranin B	Y	NA	NA
EPGKGRHH	Basal	2/4	0/4	8	P05060	412-419	CHGB	SCG1,SgI	Chromogranin B	Y	NA	NA
RVAQLDQLLH	Both	4/4	2/4	10	P05060	603-612	CHGB	SCG1,SgI	Chromogranin B	Y	A03:01	0.8134
RVAQLDQLLHY	Both	4/4	4/4	11	P05060	603-613	CHGB	SCG1,SgI	Chromogranin B	Y	A03:01	0.6234
AQLDQLLHY	Both	4/4	3/4	9	P05060	605-613	CHGB	SCG1,SgI	Chromogranin B	Y	C07:01/A03:01	0.309/0.715
KIAEKFSQR	Basal	2/4	0/4	9	P05060	668-676	CHGB	SCG1,SgI	Chromogranin B	Y	A03:01	0.098
KPKAAPKPKFSWSK	Basal	1/4	0/4	14	Q12860	437-450	CNTN1	F3,GP135	Contactin 1	N	NA	NA
KVLYRPDGQHDGK	Basal	2/4	0/4	13	Q12860	941-953	CNTN1	F3,GP135	Contactin 1	N	NA	NA
VLYRPDGQHDGK	Both	4/4	4/4	12	Q12860	942-953	CNTN1	F3,GP135	Contactin 1	N	A03:01	1.2858
EEYGKLQKI	IFN-α	0/4	2/4	9	P61201	163-171	COPS2	ALIEN,CSN2,TRIP15	COP9 signalosome subunit 2	N	B49:01	0.0312
ALYEQSLHIK	Basal	1/4	0/4	10	P61201	216-225	COPS2	ALIEN,CSN2,TRIP15	COP9 signalosome subunit 2	N	A03:01	0.0101
SAIPHPLIM	IFN-α	0/4	4/4	9	P61201	226-234	COPS2	ALIEN,CSN2,TRIP15	COP9 signalosome subunit 2	N	C03:04	0.0019
TEFEKILKT	IFN-α	0/4	2/4	9	P61201	324-332	COPS2	ALIEN,CSN2,TRIP15	COP9 signalosome subunit 2	N	B49:01	0.1132
SLNQAVVSK	Both	3/4	4/4	9	P61201	433-441	COPS2	ALIEN,CSN2,TRIP15	COP9 signalosome subunit 2	N	A03:01	0.0091
LINKSGELL	IFN-α	0/4	1/4	9	Q9UNS2	27-35	COPS3	CSN3,SGN3	COP9 signalosome subunit 3	N	C03:04	1.4554
SLYKKNIQR	Both	4/4	1/4	9	Q9UNS2	301-309	COPS3	CSN3,SGN3	COP9 signalosome subunit 3	N	A03:01	0.0334
TVNPQFVQK	Both	3/4	4/4	9	Q9UNS2	398-406	COPS3	CSN3,SGN3	COP9 signalosome subunit 3	N	A03:01	0.0111
TAISRIYTV	IFN-α	0/4	1/4	9	P16870	71-79	CPE		Carboxypeptidase E	Y	C03:04/A02:01	0.2424/0.4707
RSFEGREL	Both	2/4	2/4	8	P16870	81-88	CPE		Carboxypeptidase E	Y	C03:04	0.4425
RSFEGRELL	IFN-α	0/4	1/4	9	P16870	81-89	CPE		Carboxypeptidase E	Y	E01:01	0.0736
FEGRELLVI	IFN-α	0/4	4/4	9	P16870	83-91	CPE		Carboxypeptidase E	Y	B49:01/B40:01	0.2671/0.5285
RNFPDLDRI	IFN-α	0/4	1/4	9	P16870	189-197	CPE		Carboxypeptidase E	Y	B49:01	1.8692
KEGGPNNHL	IFN-α	0/4	3/4	9	P16870	203-211	CPE		Carboxypeptidase E	Y	B40:01	0.0911
KEGGPNNHLL	IFN-α	0/4	4/4	10	P16870	203-212	CPE		Carboxypeptidase E	Y	B40:01	0.278
WEDNKNSLI	IFN-α	0/4	2/4	9	P16870	358-366	CPE		Carboxypeptidase E	Y	B49:01/B40:01	0.262/0.4403
RLLIPGNYK	Both	3/4	4/4	9	P16870	412-420	CPE		Carboxypeptidase E	Y	A03:01	0.0132
RLLIPGNYKL	Both	1/4	1/4	10	P16870	412-421	CPE		Carboxypeptidase E	Y	A02:01/A03:01	0.2705/0.6087
ASAPGYLAITK	Both	4/4	4/4	11	P16870	423-433	CPE		Carboxypeptidase E	Y	A03:01	0.2238
KMMSETLNF	Both	4/4	4/4	9	P16870	468-476	CPE		Carboxypeptidase E	Y	E01:01	0.1764
KEEERQEAL	IFN-α	0/4	3/4	9	Q6PUV4;O14810	33-41	CPLX2;CPLX1	CPX-2,DKFZp547D155,CPX-I	Complexin 2;Complexin 1	N	B40:01	0.0351
AEAVFRAI	Basal	1/4	0/4	8	Q14194;Q14195	233-240	CRMP1;DPYSL3	DPYSL1,DRP-1,CRMP4,DRP-3,ULIP	Collapsin response mediator protein 1;Dihydropyrimidinase like 3	N	B49:01	0.1211
KMDENQFVA	IFN-α	0/4	1/4	9	Q14194;Q16555	374-382	CRMP1;DPYSL2	DPYSL1,DRP-1,CRMP2,DHPRP2,DRP-2,DRP2	Collapsin response mediator protein 1;Dihydropyrimidinase like 2	N	A02:01	0.3122
IVAPPGGRSNITS	Basal	1/4	0/4	13	Q14194;Q14195	558-570	CRMP1;DPYSL3	DPYSL1,DRP-1,CRMP4,DRP-3,ULIP	Collapsin response mediator protein 1;Dihydropyrimidinase like 3	N	NA	NA
RTAGAIRGR	Basal	4/4	0/4	9	P35221;P26232	540-548	CTNNA1;CTNNA2	CAP102,CAP-R,CT114	Catenin alpha 1;Catenin alpha 2	N	A03:01	0.3446
ASYVASTKYQK	Basal	1/4	0/4	11	P35221;P26232	835-845	CTNNA1;CTNNA2	CAP102,CAP-R,CT114	Catenin alpha 1;Catenin alpha 2	N	A03:01	0.2798
KMKAPEKKPLVK	Basal	4/4	0/4	12	P35221;P26232	860-871	CTNNA1;CTNNA2	CAP102,CAP-R,CT114	Catenin alpha 1;Catenin alpha 2	N	A03:01	0.272
KMVDLRGAKV	IFN-α	0/4	3/4	10	Q9UI36	189-198	DACH1	DACH	Dachshund family transcription factor 1	N	A02:01	1.4357
HLVGGLHTV	IFN-α	0/4	2/4	9	Q9UI36;Q96NX9	221-229	DACH1;DACH2	DACH,	Dachshund family transcription factor 1;Dachshund family transcription factor 2	N	A02:01	0.01
AIAEAMKVK	Both	2/4	3/4	9	Q9UI36	337-345	DACH1	DACH	Dachshund family transcription factor 1	N	A03:01	0.1576
AEAMKVKKI	IFN-α	0/4	3/4	9	Q9UI36	339-347	DACH1	DACH	Dachshund family transcription factor 1	N	B49:01	0.0689
GLSPNVLPGPK	Basal	1/4	0/4	11	Q9UI36	545-555	DACH1	DACH	Dachshund family transcription factor 1	N	A03:01	0.363
RERELRETL	IFN-α	0/4	4/4	9	Q9UI36	656-664	DACH1	DACH	Dachshund family transcription factor 1	N	B40:01	0.0416
RLDLGEDYPSGK	Basal	1/4	0/4	12	O43143	6-17	DHX15	DBP1,DDX15,HRH2,PRP43,PRPF43,PrPp43p	DEAH-box helicase 15	N	A03:01	1.1234
RLDLGEDYPSGKK	Basal	1/4	0/4	13	O43143	6-18	DHX15	DBP1,DDX15,HRH2,PRP43,PRPF43,PrPp43p	DEAH-box helicase 15	N	NA	NA
LDLGEDYPSGK	Basal	1/4	0/4	11	O43143	7-17	DHX15	DBP1,DDX15,HRH2,PRP43,PRPF43,PrPp43p	DEAH-box helicase 15	N	NA	NA
LDLGEDYPSGKK	Basal	1/4	0/4	12	O43143	7-18	DHX15	DBP1,DDX15,HRH2,PRP43,PRPF43,PrPp43p	DEAH-box helicase 15	N	NA	NA
AGHAGHTSL	Basal	1/4	0/4	9	O43143	103-111	DHX15	DBP1,DDX15,HRH2,PRP43,PRPF43,PrPp43p	DEAH-box helicase 15	N	C03:04	0.5691
ILMGVLKEV	Both	2/4	2/4	9	O43143	271-279	DHX15	DBP1,DDX15,HRH2,PRP43,PRPF43,PrPp43p	DEAH;box helicase 15	N	A02:01	0.0154
LEAAIRTV	IFN-α	0/4	1/4	8	O43143	332-339	DHX15	DBP1,DDX15,HRH2,PRP43,PRPF43,PrPp43p	DEAH-box helicase 15	N	B49:01	0.1425
RIFEPPPPK	IFN-α	0/4	2/4	9	O43143	399-407	DHX15	DBP1,DDX15,HRH2,PRP43,PRPF43,PrPp43p	DEAH-box helicase 15	N	A03:01	0.0022
VVFVIDPGFAK	IFN-α	0/4	3/4	11	O43143	433-443	DHX15	DBP1,DDX15,HRH2,PRP43,PRPF43,PrPp43p	DEAH-box helicase 15	N	A03:01	0.1159
REEGPAETV	IFN-α	0/4	2/4	9	Q9BTC0	193-201	DIDO1	BYE1,C20orf158,DATF1,DIO-1,DIO1,dJ885L7.8,FLJ11265,KIAA0333	Death inducer-obliterator 1	N	B49:01/B40:01	0.044/0.0905
SVHKRPAPEK	IFN-α	0/4	1/4	10	Q9BTC0	465-474	DIDO1	BYE1,C20orf158,DATF1,DIO-1,DIO1,dJ885L7.8,FLJ11265,KIAA0333	Death inducer-obliterator 1	N	A03:01	0.1557
KTAPPGSAV	IFN-α	0/4	2/4	9	Q9BTC0	549-557	DIDO1	BYE1,C20orf158,DATF1,DIO-1,DIO1,dJ885L7.8,FLJ11265,KIAA0333	Death inducer-obliterator 1	N	C03:04	0.268
KTAPPGSAVGK	Both	4/4	4/4	11	Q9BTC0	549-559	DIDO1	BYE1,C20orf158,DATF1,DIO,DIO1,FLJ11265,KIAA0333,dJ885L7	Death inducer;obliterator 1	N	A03:01	0.0101
AAATPAIKK	Both	1/4	4/4	9	Q9BTC0	577-585	DIDO1	BYE1,C20orf158,DATF1,DIO,DIO1,FLJ11265,KIAA0333,dJ885L7	Death inducer;obliterator 1	N	A03:01	0.0826
VMPEAVPEV	IFN-α	0/4	1/4	9	Q9BTC0	902-910	DIDO1	BYE1,C20orf158,DATF1,DIO-1,DIO1,dJ885L7.8,FLJ11265,KIAA0333	Death inducer-obliterator 1	N	A02:01	0.0088
SLYSYFSSR	IFN-α	0/4	2/4	9	Q9BTC0	1135-1143	DIDO1	BYE1,C20orf158,DATF1,DIO-1,DIO1,dJ885L7.8,FLJ11265,KIAA0333	Death inducer-obliterator 1	N	A03:01	0.0787
TEALLRVL	IFN-α	0/4	1/4	8	P80370	4-11	DLK1	Delta1,FA1,pG2,Pref-1,ZOG	Delta like non-canonical Notch ligand 1	N	B40:01/B49:01	0.4387/0.6949
TEALLRVLL	IFN-α	0/4	4/4	9	P80370	4-12	DLK1	Delta1,FA1,pG2,Pref-1,ZOG	Delta like non-canonical Notch ligand 1	N	B40:01	0.0495
AAIDHQIEV	IFN-α	0/4	2/4	9	Q9Y485	473-481	DMXL1		Dmx like 1	N	C03:04	0.0602
REDGSHILTV	IFN-α	0/4	4/4	10	Q9Y485	1147-1156	DMXL1		Dmx like 1	N	B49:01/B40:01	0.0829/0.2229
SSSGLHPPK	Both	2/4	4/4	9	Q9Y485	1271-1279	DMXL1		Dmx like 1	N	A03:01	0.2813
GLFEAAHVL	IFN-α	0/4	2/4	9	Q9Y485;Q8TDJ6	1310-1318	DMXL1;DMXL2	KIAA0856,RC3	Dmx like 1;Dmx like 2	N	A02:01	0.0336
AAYKSILRK	IFN-α	0/4	4/4	9	Q9Y485	1739-1747	DMXL1		Dmx like 1	N	A03:01	0.0107
HERFPFELV	IFN-α	0/4	4/4	9	P50570;Q05193	367-375	DNM2;DNM1	CMT2M,CMTDI1,CMTDIB,DI-CMTB,DYN2,DYNII,DNM	Dynamin 2;Dynamin 1	N	B49:01	0.0893
NHEDFIGF	Basal	1/4	0/4	8	P50570;Q05193;Q9UQ16	489-496	DNM2;DNM1;DNM3	CMT2M,CMTDI1,CMTDIB,DI-CMTB,DYN2,DYNII,DNM,KIAA0820	Dynamin 2;Dynamin 1;Dynamin 3	N	NA	NA
ITSDRLLIK	Both	3/4	4/4	9	Q16555;Q14195;Q14194	12-20	DPYSL2;DPYSL3;CRMP1	CRMP2,CRMP4,DHPRP2,DPYSL1,DRP,DRP,DRP,DRP2,ULIP	Collapsin response mediator protein 1;Dihydropyrimidinase like 2;Dihydropyrimidinase like 3	N	A03:01	0.107
MEDGLIKQI	IFN-α	0/4	2/4	9	Q16555	37-45	DPYSL2	CRMP2,DHPRP2,DRP-2,DRP2	Dihydropyrimidinase like 2	N	B49:01	0.0126
IAEEQQRIL	Both	1/4	3/4	9	Q16555	205-213	DPYSL2	CRMP2,DHPRP2,DRP,DRP2	Dihydropyrimidinase like 2	N	C03:04	0.0576
AEAVNRAITI	IFN-α	0/4	3/4	10	Q16555	233-242	DPYSL2	CRMP2,DHPRP2,DRP-2,DRP2	Dihydropyrimidinase like 2	N	B49:01/B40:01	0.25/0.647
KVFNLYPRKG	IFN-α	0/4	2/4	10	Q16555	390-399	DPYSL2	CRMP2,DHPRP2,DRP-2,DRP2	Dihydropyrimidinase like 2	N	A03:01	1.8034
VIWDPDSVKTISA	Both	4/4	4/4	13	Q16555	410-422	DPYSL2	CRMP2,DHPRP2,DRP,DRP2	Dihydropyrimidinase like 2	N	NA	NA
KTHNSSLEY	Both	3/4	4/4	9	Q16555	423-431	DPYSL2	CRMP2,DHPRP2,DRP,DRP2	Dihydropyrimidinase like 2	N	A03:01/C07:01	0.1401/0.2128
RLAELRGVPR	Both	3/4	4/4	10	Q16555	487-496	DPYSL2	CRMP2,DHPRP2,DRP,DRP2	Dihydropyrimidinase like 2	N	A03:01	0.604
SLSGAQIDDNIPR	Both	3/4	4/4	13	Q16555	540-552	DPYSL2	CRMP2,DHPRP2,DRP,DRP2	Dihydropyrimidinase like 2	N	NA	NA
SLSGAQIDDNIPRR	Basal	1/4	0/4	14	Q16555	540-553	DPYSL2	CRMP2,DHPRP2,DRP-2,DRP2	Dihydropyrimidinase like 2	N	NA	NA
LSGAQIDDNIPR	Basal	1/4	0/4	12	Q16555	541-552	DPYSL2	CRMP2,DHPRP2,DRP-2,DRP2	Dihydropyrimidinase like 2	N	NA	NA
AQIDDNIPRRTTQ	Basal	1/4	0/4	13	Q16555	544-556	DPYSL2	CRMP2,DHPRP2,DRP-2,DRP2	Dihydropyrimidinase like 2	N	NA	NA
IDDNIPRRT	Basal	1/4	0/4	9	Q16555	546-554	DPYSL2	CRMP2,DHPRP2,DRP-2,DRP2	Dihydropyrimidinase like 2	N	NA	NA
IDDNIPRRTTQ	Basal	1/4	0/4	11	Q16555	546-556	DPYSL2	CRMP2,DHPRP2,DRP-2,DRP2	Dihydropyrimidinase like 2	N	NA	NA
RIVAPPGGR	Both	4/4	4/4	9	Q16555;Q14195;Q14194	557-565	DPYSL2;DPYSL3;CRMP1	CRMP2,CRMP4,DHPRP2,DPYSL1,DRP,DRP,DRP,DRP2,ULIP	Collapsin response mediator protein 1;Dihydropyrimidinase like 2;Dihydropyrimidinase like 3	N	A03:01	0.3309
IVAPPGGRANITS	Basal	1/4	0/4	13	Q16555	558-570	DPYSL2	CRMP2,DHPRP2,DRP-2,DRP2	Dihydropyrimidinase like 2	N	NA	NA
YTSKLVKTL	IFN-α	0/4	2/4	9	Q7RTS9	210-218	DYM	DMC,FLJ20071,SMC	Dymeclin	N	C03:04	0.0832
GSYVTHETK	Both	2/4	4/4	9	Q96FJ2;P63167	63-71	DYNLL1;DYNLL2	DLC1,DLC8,DNCL1,DNCL1B,Dlc2,LC8,MGC17810,PIN,RSPH22,hdlc1	Dynein light chain LC8;type 1;Dynein light chain LC8;type 2	N	A03:01	0.4961
SELITPHAI	IFN-α	0/4	2/4	9	Q9UH73;Q9H4W6;Q9HAK2;Q9BQW3	302-310	EBF1;EBF3;EBF2;EBF4	EBF,OLF1,COE3,DKFZp667B0210,COE2,FLJ11500,COE4,KIAA1442,O/E-4,RP5-860F19.3	Early B-cell factor 1;Early B-cell factor 3;Early B-cell factor 2;Early B-cell factor 4	N	B49:01	0.0094
KITGQSLGY	Basal	2/4	0/4	9	Q14576;P26378;Q12926	74-82	ELAVL3;ELAVL4;ELAVL2	DKFZp547J036,HUC,HUCL,MGC20653,PLE21,HUD,PNEM,HEL-N1,HuB	ELAV like RNA binding protein 3;ELAV like RNA binding protein 4;ELAV like RNA binding protein 2	N	A03:01	0.361
ILVDQVTGV	Basal	1/4	0/4	9	Q14576;P26378	156-164	ELAVL3;ELAVL4	DKFZp547J036,HUC,HUCL,MGC20653,PLE21,HUD,PNEM	ELAV like RNA binding protein 3;ELAV like RNA binding protein 4	N	A02:01	0.0083
NLLEKDYFGL	IFN-α	0/4	1/4	10	Q9Y2J2;Q9H4G0;O43491	144-153	EPB41L3;EPB41L1;EPB41L2	DAL1,KIAA0987,4.1N,KIAA0338,4.1-G	Erythrocyte membrane protein band 4.1 like 3;Erythrocyte membrane protein band 4.1 like 1;Erythrocyte membrane protein band 4.1 like 2	N	A02:01	0.7314
SEDITRYYL	IFN-α	0/4	3/4	9	Q9Y2J2	197-205	EPB41L3	DAL1,KIAA0987	Erythrocyte membrane protein band 4.1 like 3	N	B40:01/B49:01	0.0824/0.2149
KELEDKVIEL	IFN-α	0/4	1/4	10	Q9Y2J2	261-270	EPB41L3	DAL1,KIAA0987	Erythrocyte membrane protein band 4.1 like 3	N	B40:01	0.0464
SMYGVDLHHA	Both	1/4	3/4	10	O43491;Q9H4G0;Q9Y2J2	402-411	EPB41L1;EPB41L3;EPB41L2	DAL1,KIAA0338,KIAA0987	Erythrocyte membrane protein band 4;1 like 3;Erythrocyte membrane protein band 4;1 like 2;Erythrocyte membrane protein band 4;1 like 1	N	A02:01	0.3101
AAIHISETL	IFN-α	0/4	4/4	9	Q9Y2J2	932-940	EPB41L3	DAL1,KIAA0987	Erythrocyte membrane protein band 4.1 like 3	N	C03:04	0.0351
GISETRIEK	Basal	3/4	0/4	9	O43491;P11171;Q9Y2J2	948-956	EPB41;EPB41L2;EPB41L3	EL1,4.1-G,4.1B,DAL1,KIAA0987	Erythrocyte membrane protein band 4.1;Erythrocyte membrane protein band 4.1 like 2;Erythrocyte membrane protein band 4.1 like 3	N	A03:01	0.1604
GSVSPGGVK	Basal	1/4	0/4	9	Q9Y2J2	959-967	EPB41L3	DAL1,KIAA0987	Erythrocyte membrane protein band 4.1 like 3	N	A03:01	0.7498
KIKPRHDSGIK	Basal	1/4	0/4	11	Q9NZ56	1705-1715	FMN2		Formin 2	N	A03:01	0.9222
GEYVIKSLF	IFN-α	0/4	1/4	9	O94915	13-21	FRYL	AF4p12,DKFZp686E205,KIAA0826,MOR2	FRY like transcription coactivator	N	B40:01/B49:01	0.2205/0.2711
SVYYPQVRK	Both	1/4	4/4	9	O94915	505-513	FRYL	AF4p12,DKFZp686E205,KIAA0826,MOR2	FRY like transcription coactivator	N	A03:01	0.0032
GLDNETHFL	IFN-α	0/4	1/4	9	O94915	1003-1011	FRYL	AF4p12,DKFZp686E205,KIAA0826,MOR2	FRY like transcription coactivator	N	A02:01	0.0413
KMFPEVKEK	Both	4/4	4/4	9	Q05329	257-265	GAD2	GAD65	Glutamate decarboxylase 2	Y	A03:01	0.0069
KVAPVIKAR	IFN-α	0/4	4/4	9	Q05329	528-536	GAD2	GAD65	Glutamate decarboxylase 2	Y	A03:01	0.1489
VSLDRYLAI	IFN-α	0/4	1/4	9	O43603	119-127	GALR2	GALNR2	Galanin receptor 2	N	C03:04	0.6528
SEDVMRITV	IFN-α	0/4	3/4	9	P35557	398-406	GCK	HK4,MODY2	Glucokinase	N	B49:01	0.0375
GSSFLSPEH	Basal	1/4	0/4	9	Q9UBU3	24-32	GHRL	ghrelin,MTLRP,obestatin	Ghrelin and obestatin prepropeptide	N	NA	NA
KMFDVGGQR	Basal	3/4	0/4	9	P04899;P08754;P63096	198-206	GNAI2;GNAI3;GNAI1	GIP,GNAI2B,87U6,	G protein subunit alpha i2;G protein subunit alpha i3;G protein subunit alpha i1	N	A03:01	0.1598
GESGKSTIV	Both	4/4	4/4	9	Q5JWF2;P63092;P63096;P04899;P08754;P38405	692-700	GNAS;GNAI1;GNAI2;GNAL;GNAI3	87U6,GDCA,GIP,GNAI2B,GNAS1,GNASXL,GPSA,NESP,NESP55,SCG6,SgVI,gustducin	G protein subunit alpha L;G protein subunit alpha transducin 3;G protein subunit alpha i3;GNAS complex locus;G protein subunit alpha i2;G protein subunit alpha i1	N	B49:01/B40:01	0.1615/0.308
LAEKVLAGK	IFN-α	0/4	1/4	9	Q5JWF2;P63092;P38405	940-948	GNAS;GNAS;GNAL	GNAS1,GNASXL,GPSA,NESP,NESP55,SCG6,SgVI,GNAS1,GNASXL,GPSA,NESP,NESP55,SCG6,SgVI,	GNAS complex locus;GNAS complex locus;G protein subunit alpha L	N	NA	NA
AEKVLAGK	IFN-α	0/4	1/4	8	Q5JWF2;P63092;P38405	941-948	GNAS;GNAS;GNAL	GNAS1,GNASXL,GPSA,NESP,NESP55,SCG6,SgVI,GNAS1,GNASXL,GPSA,NESP,NESP55,SCG6,SgVI,	GNAS complex locus;GNAS complex locus;G protein subunit alpha L	N	NA	NA
GELERALSAV	IFN-α	0/4	1/4	10	Q08379;I6L899;H3BV12;A6NN73;H3BPF8	266-275	GOLGA2;GOLGA8R;GOLGA8Q;GOLGA8CP;GOLGA8S	GM130,golgin-95	Golgin A2;Golgin A8 family member R;Golgin A8 family member Q;Golgin A8 family member S	N	B49:01/B40:01	0.25/0.7259
SVSQINHKL	IFN-α	0/4	2/4	9	Q9HD26	86-94	GOPC	CAL,dJ94G16.2,FIG,GOPC1,PIST	Golgi associated PDZ and coiled-coil motif containing	N	C03:04	0.2668
TETQAEKVVL	IFN-α	0/4	4/4	10	Q9HD26	106-115	GOPC	CAL,dJ94G16.2,FIG,GOPC1,PIST	Golgi associated PDZ and coiled-coil motif containing	N	B40:01	0.1605
KEVHDQLLQL	IFN-α	0/4	2/4	10	Q9HD26	117-126	GOPC	CAL,dJ94G16.2,FIG,GOPC1,PIST	Golgi associated PDZ and coiled-coil motif containing	N	B40:01/B49:01	0.1055/0.2895
HEGLGISI	IFN-α	0/4	4/4	8	Q9HD26	296-303	GOPC	CAL,dJ94G16.2,FIG,GOPC1,PIST	Golgi associated PDZ and coiled-coil motif containing	N	B49:01/B40:01	0.3244/0.8213
KEHGVPILI	IFN-α	0/4	4/4	9	Q9HD26	307-315	GOPC	CAL,dJ94G16.2,FIG,GOPC1,PIST	Golgi associated PDZ and coiled-coil motif containing	N	B49:01	0.0083
GEIKVLQGF	IFN-α	0/4	4/4	9	Q9HD26	413-421	GOPC	CAL,dJ94G16.2,FIG,GOPC1,PIST	Golgi associated PDZ and coiled-coil motif containing	N	B40:01/B49:01	0.2171/0.2757
KLDDLHTLYH	Both	1/4	2/4	10	Q9HD26	449-458	GOPC	CAL,FIG,GOPC1,PIST,dJ94G16	Golgi associated PDZ and coiled;coil motif containing	N	A03:01	0.4068
SEYPIVDGKL	Both	3/4	4/4	10	P54868;Q01581	248-257	HMGCS2;HMGCS1	HMGCS	hydroxy;methylglutaryl;CoA synthase 1;hydroxy;methylglutaryl;CoA synthase 2	N	B40:01/B49:01	0.0853/0.2371
SEYPIVDGKLSI	Both	2/4	4/4	12	P54868;Q01581	248-259	HMGCS2;HMGCS1	HMGCS	hydroxy;methylglutaryl;CoA synthase 1;hydroxy;methylglutaryl;CoA synthase 2	N	B49:01	0.1032
RVFIGNLNTLVVK	Both	4/4	4/4	13	P0DMR1;B7ZW38;O60812;B2RXH8;P07910	17-29	HNRNPCL4;HNRNPCL1;HNRNPCL3;HNRNPC;HNRNPCL2	HNRNPCP5,HNRPC,HNRPCL1,hnRNPC	Heterogeneous nuclear ribonucleoprotein C;like 2;Heterogeneous nuclear ribonucleoprotein C;like 3;Heterogeneous nuclear ribonucleoprotein C;like 4;Heterogeneous nuclear ribonucleoprotein C;like 1;Heterogeneous nuclear ribonucleoprotein C (C1;C2)	N	A03:01	0.3462
IGNLNTLVVK	IFN-α	0/4	1/4	10	P0DMR1;P07910;B7ZW38;O60812;B2RXH8	20-29	HNRNPCL4;HNRNPC;HNRNPCL3;HNRNPCL1;HNRNPCL2	hnRNPC,HNRPC,HNRPCL1,HNRNPCP5	Heterogeneous nuclear ribonucleoprotein C (C1/C2);Heterogeneous nuclear ribonucleoprotein C-like 3;Heterogeneous nuclear ribonucleoprotein C-like 4;Heterogeneous nuclear ribonucleoprotein C-like 1;Heterogeneous nuclear ribonucleoprotein C-like 2	N	NA	NA
SVHKGFAFV	Both	1/4	3/4	9	P0DMR1;B7ZW38;O60812;B2RXH8;P07910	47-55	HNRNPCL4;HNRNPCL1;HNRNPCL3;HNRNPC;HNRNPCL2	HNRNPCP5,HNRPC,HNRPCL1,hnRNPC	Heterogeneous nuclear ribonucleoprotein C;like 2;Heterogeneous nuclear ribonucleoprotein C;like 3;Heterogeneous nuclear ribonucleoprotein C;like 4;Heterogeneous nuclear ribonucleoprotein C;like 1;Heterogeneous nuclear ribonucleoprotein C (C1;C2)	N	A02:01	0.8047
RVPPPPPIA	Both	3/4	2/4	9	P0DMR1;B7ZW38;O60812;B2RXH8;P07910	129-137	HNRNPCL4;HNRNPCL1;HNRNPCL3;HNRNPC;HNRNPCL2	HNRNPCP5,HNRPC,HNRPCL1,hnRNPC	Heterogeneous nuclear ribonucleoprotein C;like 2;Heterogeneous nuclear ribonucleoprotein C;like 3;Heterogeneous nuclear ribonucleoprotein C;like 4;Heterogeneous nuclear ribonucleoprotein C;like 1;Heterogeneous nuclear ribonucleoprotein C (C1;C2)	N	A02:01	1.3086
SLLENLEKI	Both	2/4	4/4	9	P0DMR1;B7ZW38;O60812;B2RXH8;P07910	196-204	HNRNPCL4;HNRNPCL1;HNRNPCL3;HNRNPC;HNRNPCL2	HNRNPCP5,HNRPC,HNRPCL1,hnRNPC	Heterogeneous nuclear ribonucleoprotein C;like 2;Heterogeneous nuclear ribonucleoprotein C;like 3;Heterogeneous nuclear ribonucleoprotein C;like 4;Heterogeneous nuclear ribonucleoprotein C;like 1;Heterogeneous nuclear ribonucleoprotein C (C1;C2)	N	A02:01	0.0209
YESLTDPSKL	IFN-α	0/4	1/4	10	P08238;P07900;Q58FF7;Q58FF8;Q14568;Q58FF6	56-65	HSP90AB1;HSP90AA1;HSP90AB3P;HSP90AB2P;HSP90AA2P;HSP90AB4P		Heat shock protein 90 alpha family class B member 1;Heat shock protein 90 alpha family class A member 1	N	B40:01	0.137
KEFDGKSL	IFN-α	0/4	2/4	8	P08238;Q58FF7;Q58FF8;Q58FF6	526-533	HSP90AB1;HSP90AB3P;HSP90AB2P;HSP90AB4P		Heat shock protein 90 alpha family class B member 1	N	B40:01/B49:01	0.1249/0.2217
VTKEGLEL	IFN-α	0/4	2/4	8	P08238;P07900;Q58FF7;Q58FF8;Q58FF6	536-543	HSP90AB1;HSP90AA1;HSP90AB3P;HSP90AB2P;HSP90AB4P		Heat shock protein 90 alpha family class B member 1;Heat shock protein 90 alpha family class A member 1	N	C03:04	0.6051
KLSLVAAML	Both	3/4	3/4	9	P11021	2-10	HSPA5	BiP,GRP78	Heat shock protein family A (Hsp70) member 5	N	A02:01	0.8236
TVFDAKRLIGR	Both	4/4	4/4	11	P11021;P17066;P0DMV9;P11142;P0DMV8	91-101	HSPA5;HSPA6;HSPA8;HSPA1B;HSPA1A	BiP,GRP78,HSC70,HSC71,HSP70,HSP70,HSP70B,HSP73,HSPA1,HSPA10	Heat shock protein family A (Hsp70) member 8;Heat shock protein family A (Hsp70) member 1B;Heat shock protein family A (Hsp70) member 1A;Heat shock protein family A (Hsp70) member 6;Heat shock protein family A (Hsp70) member 5	N	A03:01	1.5997
NDPSVQQDIKFLP	Basal	1/4	0/4	13	P11021	104-116	HSPA5	BiP,GRP78	Heat shock protein family A (Hsp70) member 5	N	NA	NA
AEAYLGKKV	Both	2/4	4/4	9	P11021	157-165	HSPA5	BiP,GRP78	Heat shock protein family A (Hsp70) member 5	N	B49:01	0.0216
EAYLGKKV	IFN-α	0/4	1/4	8	P11021	158-165	HSPA5	BiP,GRP78	Heat shock protein family A (Hsp70) member 5	N	NA	NA
RIINEPTAA	Basal	1/4	0/4	9	P11021;P11142;P0DMV9;P0DMV8;P54652;P17066	197-205	HSPA5;HSPA8;HSPA1B;HSPA1A;HSPA2;HSPA6	HSC70,HSC71,HSP73,HSPA10,HSP70-2,HSP70-1,HSPA1,BiP,GRP78,HSP70B	Heat shock protein family A (Hsp70) member 8;Heat shock protein family A (Hsp70) member 1B;Heat shock protein family A (Hsp70) member 1A;Heat shock protein family A (Hsp70) member 5;Heat shock protein family A (Hsp70) member 2;Heat shock protein family A (Hsp70) member 6	N	A02:01	1.598
RIINEPTAAAIAY	Basal	1/4	0/4	13	P11021;P11142;P0DMV9;P0DMV8;P11021;P54652;P17066	197-209	HSPA5;HSPA8;HSPA1B;HSPA1A;HSPA2;HSPA6	HSC70,HSC71,HSP73,HSPA10,HSP70-2,HSP70-1,HSPA1,BiP,GRP78,HSP70B	Heat shock protein family A (Hsp70) member 8;Heat shock protein family A (Hsp70) member 1B;Heat shock protein family A (Hsp70) member 1A;Heat shock protein family A (Hsp70) member 5;Heat shock protein family A (Hsp70) member 2;Heat shock protein family A (Hsp70) member 6	N	NA	NA
RIINEPTAAAIAYG	Both	1/4	1/4	14	P11021;P17066;P0DMV9;P11142;P0DMV8;P54652	197-210	HSPA5;HSPA6;HSPA2;HSPA8;HSPA1B;HSPA1A	BiP,GRP78,HSC70,HSC71,HSP70,HSP70,HSP70B,HSP73,HSPA1,HSPA10	Heat shock protein family A (Hsp70) member 8;Heat shock protein family A (Hsp70) member 2;Heat shock protein family A (Hsp70) member 1B;Heat shock protein family A (Hsp70) member 1A;Heat shock protein family A (Hsp70) member 6;Heat shock protein family A (Hsp70) member 5	N	NA	NA
EGEKNILV	IFN-α	0/4	1/4	8	P11021	215-222	HSPA5	BiP,GRP78	Heat shock protein family A (Hsp70) member 5	N	NA	NA
RVMEHFIKL	IFN-α	0/4	1/4	9	P11021	261-269	HSPA5	BiP,GRP78	Heat shock protein family A (Hsp70) member 5	N	A02:01	0.0432
KLIPRNTVVPTK	IFN-α	0/4	2/4	12	P11021	435-446	HSPA5	BiP,GRP78	Heat shock protein family A (Hsp70) member 5	N	A03:01	0.1272
KVYEGERPLTK	IFN-α	0/4	3/4	11	P11021	464-474	HSPA5	BiP,GRP78	Heat shock protein family A (Hsp70) member 5	N	A03:01	0.0031
VEVLKREPL	IFN-α	0/4	2/4	9	P10997	76-84	IAPP	AMYLIN,DAP,IAP	Islet amyloid polypeptide	Y	B40:01	0.2693
ALWGPDPA	Both	2/4	1/4	8	P01308;F8WCM5	15-22	INS;INS;IGF2	IDDM1,IDDM2	Insulin;INS;IGF2 readthrough	Y	NA	NA
ALWGPDPAA	Basal	2/4	0/4	9	P01308;F8WCM5	15-23	INS;INS-IGF2	IDDM1,IDDM2,	Insulin;INS-IGF2 readthrough	Y	A02:01	0.2955
ALWGPDPAAA	Both	4/4	4/4	10	P01308;F8WCM5	15-24	INS;INS;IGF2	IDDM1,IDDM2	Insulin;INS;IGF2 readthrough	Y	A02:01	0.3268
AAFVNQHL	IFN-α	0/4	1/4	8	P01308;F8WCM5	23-30	INS;INS-IGF2	IDDM1,IDDM2,	Insulin;INS-IGF2 readthrough	Y	C03:04	0.5183
HLCGSHLVEA	IFN-α	0/4	1/4	10	P01308;F8WCM5	29-38	INS;INS-IGF2	IDDM1,IDDM2,	Insulin;INS-IGF2 readthrough	Y	NA	NA
GSHLVEALYL	IFN-α	0/4	1/4	10	P01308;F8WCM5	32-41	INS;INS-IGF2	IDDM1,IDDM2,	Insulin;INS-IGF2 readthrough	Y	NA	NA
HLVEALYL	Both	4/4	4/4	8	P01308;F8WCM5	34-41	INS;INS;IGF2	IDDM1,IDDM2	Insulin;INS;IGF2 readthrough	Y	NA	NA
HLVEALYLV	Both	4/4	4/4	9	P01308;F8WCM5	34-42	INS;INS;IGF2	IDDM1,IDDM2	Insulin;INS;IGF2 readthrough	Y	A02:01	0.0364
GERGFFYTP	Both	3/4	4/4	9	P01308;F8WCM5	44-52	INS;INS;IGF2	IDDM1,IDDM2	Insulin;INS;IGF2 readthrough	Y	B49:01/B40:01	0.4123/1.2003
GERGFFYTPK	Both	1/4	1/4	10	P01308;F8WCM5	44-53	INS;INS;IGF2	IDDM1,IDDM2	Insulin;INS;IGF2 readthrough	Y	NA	NA
GERGFFYTPKT	Both	1/4	2/4	11	P01308;F8WCM5	44-54	INS;INS;IGF2	IDDM1,IDDM2	Insulin;INS;IGF2 readthrough	Y	NA	NA
ERGFFYTPK	Basal	1/4	0/4	9	P01308;F8WCM5	45-53	INS;INS-IGF2	IDDM1,IDDM2,	Insulin;INS-IGF2 readthrough	Y	NA	NA
GFFYTPKT	Basal	1/4	0/4	8	P01308;F8WCM5	47-54	INS;INS-IGF2	IDDM1,IDDM2,	Insulin;INS-IGF2 readthrough	Y	NA	NA
REAEDLQV	Both	1/4	4/4	8	P01308	56-63	INS	IDDM1,IDDM2	Insulin	Y	B49:01	0.1817
REAEDLQVG	IFN-α	0/4	1/4	9	P01308	56-64	INS	IDDM1,IDDM2	Insulin	Y	B49:01	1.1569
REAEDLQVGQV	Both	1/4	4/4	11	P01308	56-66	INS	IDDM1,IDDM2	Insulin	Y	B49:01/B40:01	0.1983/0.5284
REAEDLQVGQVE	Basal	1/4	0/4	12	P01308	56-67	INS	IDDM1,IDDM2	Insulin	Y	NA	NA
REAEDLQVGQVEL	IFN-α	0/4	4/4	13	P01308	56-68	INS	IDDM1,IDDM2	Insulin	Y	B40:01	0.2255
EAEDLQVGQVELGG	Basal	1/4	0/4	14	P01308	57-70	INS	IDDM1,IDDM2	Insulin	Y	NA	NA
AEDLQVGQ	Basal	1/4	0/4	8	P01308	58-65	INS	IDDM1,IDDM2	Insulin	Y	NA	NA
AEDLQVGQV	IFN-α	0/4	3/4	9	P01308	58-66	INS	IDDM1,IDDM2	Insulin	Y	B49:01	0.0989
AEDLQVGQVEL	Both	2/4	4/4	11	P01308	58-68	INS	IDDM1,IDDM2	Insulin	Y	B40:01	0.1346
LQVGQVEL	IFN-α	0/4	1/4	8	P01308	61-68	INS	IDDM1,IDDM2	Insulin	Y	NA	NA
VELGGGPGAGS	Basal	1/4	0/4	11	P01308	66-76	INS	IDDM1,IDDM2	Insulin	Y	NA	NA
VELGGGPGAGSL	Both	2/4	4/4	12	P01308	66-77	INS	IDDM1,IDDM2	Insulin	Y	B40:01	0.327
VELGGGPGAGSLQP	Both	2/4	1/4	14	P01308	66-79	INS	IDDM1,IDDM2	Insulin	Y	NA	NA
GGGPGAGSL	Both	3/4	4/4	9	P01308	69-77	INS	IDDM1,IDDM2	Insulin	Y	NA	NA
AGSLQPLALEGSLQ	Basal	2/4	0/4	14	P01308	74-87	INS	IDDM1,IDDM2	Insulin	Y	NA	NA
GSLQPLALEGSLQ	IFN-α	0/4	2/4	13	P01308	75-87	INS	IDDM1,IDDM2	Insulin	Y	NA	NA
TVLNEKQLHTL	IFN-α	0/4	2/4	11	P61371;Q96A47	186-196	ISL1;ISL2	Isl-1,ISLET1,FLJ10160	ISL LIM homeobox 1;ISL LIM homeobox 2	N	NA	NA
YAANPRPDAL	IFN-α	0/4	1/4	10	P61371;Q96A47	200-209	ISL1;ISL2	Isl-1,ISLET1,FLJ10160	ISL LIM homeobox 1;ISL LIM homeobox 2	N	C03:04	0.0863
AANPRPDAL	Both	2/4	4/4	9	P61371;Q96A47	201-209	ISL1;ISL2	FLJ10160,ISLET1,Isl	ISL LIM homeobox 1;ISL LIM homeobox 2	N	C03:04	0.0326
KLTDIQIEL	Both	3/4	4/4	9	Q96AA8;Q5VZ66	29-37	JAKMIP2;JAKMIP3	C10orf14,C10orf39,FLJ37857,JAMIP2,KIAA0555,KIAA4091,NECC2,bA140A10	Janus kinase and microtubule interacting protein 3;Janus kinase and microtubule interacting protein 2	N	A02:01	0.0045
RVLPLLLAY	IFN-α	0/4	3/4	9	Q96T55	13-21	KCNK16	K2p16.1,TALK-1,TALK1	Potassium two pore domain channel subfamily K member 16	N	A03:01	0.0834
SEYHYEYTA	IFN-α	0/4	1/4	9	Q6UXG2	52-60	KIAA1324	EIG121,maba1	KIAA1324	N	B49:01	0.1246
VAVPHTPGL	Both	1/4	4/4	9	Q6UXG2	70-78	KIAA1324	EIG121,maba1	KIAA1324	N	C03:04	0.0051
WEFHSVEL	IFN-α	0/4	1/4	8	Q6UXG2	228-235	KIAA1324	EIG121,maba1	KIAA1324	N	B40:01	0.1458
GESGFSKSI	IFN-α	0/4	3/4	9	Q6UXG2	726-734	KIAA1324	EIG121,maba1	KIAA1324	N	B49:01	0.0237
SLADRLIGV	IFN-α	0/4	3/4	9	Q6UXG2	761-769	KIAA1324	EIG121,maba1	KIAA1324	N	A02:01	0.0071
AELFHLESL	IFN-α	0/4	1/4	9	Q6UXG2	782-790	KIAA1324	EIG121,maba1	KIAA1324	N	B40:01	0.0183
KTIDFWLKV	IFN-α	0/4	1/4	9	Q6UXG2	903-911	KIAA1324	EIG121,maba1	KIAA1324	N	A02:01/C07:01	0.2555/0.6864
SLFGKIKSFTSK	Both	4/4	4/4	12	Q6UXG2	980-991	KIAA1324	EIG121,maba1	KIAA1324	N	A03:01	0.0767
RVRDLLNPK	Both	2/4	4/4	9	Q12756;O60333	153-161	KIF1A;KIF1B	ATSV,C2orf20,CMT2,CMT2A,HMSNII,KIAA0591,KLP,SPG30,UNC104	Kinesin family member 1A;Kinesin family member 1B	N	A03:01	0.0377
RVRDLLNPKNK	IFN-α	0/4	4/4	11	Q12756;O60333	153-163	KIF1A;KIF1B	ATSV,C2orf20,SPG30,UNC104,CMT2,CMT2A,HMSNII,KIAA0591,KLP	Kinesin family member 1A;Kinesin family member 1B	N	A03:01	0.2463
AVFNIIFTQK	Both	4/4	4/4	10	Q12756	219-228	KIF1A	ATSV,C2orf20,SPG30,UNC104	Kinesin family member 1A	N	A03:01	0.022
TEKVSKISL	IFN-α	0/4	4/4	9	Q12756;O60333	238-246	KIF1A;KIF1B	ATSV,C2orf20,SPG30,UNC104,CMT2,CMT2A,HMSNII,KIAA0591,KLP	Kinesin family member 1A;Kinesin family member 1B	N	B40:01/B49:01	0.1422/0.2536
RLKEGANINK	Both	4/4	4/4	10	Q12756;O60333	264-273	KIF1A;KIF1B	ATSV,C2orf20,CMT2,CMT2A,HMSNII,KIAA0591,KLP,SPG30,UNC104	Kinesin family member 1A;Kinesin family member 1B	N	A03:01	0.0224
KEGANINKSL	IFN-α	0/4	1/4	10	Q12756;O60333	266-275	KIF1A;KIF1B	ATSV,C2orf20,SPG30,UNC104,CMT2,CMT2A,HMSNII,KIAA0591,KLP	Kinesin family member 1A;Kinesin family member 1B	N	B40:01	0.2154
SLHERILFA	IFN-α	0/4	1/4	9	Q12756	419-427	KIF1A	ATSV,C2orf20,SPG30,UNC104	Kinesin family member 1A	N	A02:01	0.0803
ILFAPGSEEAIER	Basal	1/4	0/4	13	Q12756	424-436	KIF1A	ATSV,C2orf20,SPG30,UNC104	Kinesin family member 1A	N	NA	NA
KETEKIIAEL	IFN-α	0/4	4/4	10	Q12756	438-447	KIF1A	ATSV,C2orf20,SPG30,UNC104	Kinesin family member 1A	N	B40:01	0.0979
REDGGTLGV	Both	2/4	4/4	9	Q12756;O60333	477-485	KIF1A;KIF1B	ATSV,C2orf20,CMT2,CMT2A,HMSNII,KIAA0591,KLP,SPG30,UNC104	Kinesin family member 1A;Kinesin family member 1B	N	B49:01/B40:01	0.1183/0.2492
REDGGTLGVF	IFN-α	0/4	4/4	10	Q12756;O60333	477-486	KIF1A;KIF1B	ATSV,C2orf20,SPG30,UNC104,CMT2,CMT2A,HMSNII,KIAA0591,KLP	Kinesin family member 1A;Kinesin family member 1B	N	B40:01/B49:01	0.2566/0.622
YIKDGITRV	Both	3/4	4/4	9	Q12756;O60333	510-518	KIF1A;KIF1B	ATSV,C2orf20,CMT2,CMT2A,HMSNII,KIAA0591,KLP,SPG30,UNC104	Kinesin family member 1A;Kinesin family member 1B	N	A02:01	0.0732
REREEATYL	IFN-α	0/4	4/4	9	Q12756	651-659	KIF1A	ATSV,C2orf20,SPG30,UNC104	Kinesin family member 1A	N	B40:01/B49:01	0.0357/0.0795
KEANAISV	IFN-α	0/4	2/4	8	Q12756;O60333	734-741	KIF1A;KIF1B	ATSV,C2orf20,SPG30,UNC104,CMT2,CMT2A,HMSNII,KIAA0591,KLP	Kinesin family member 1A;Kinesin family member 1B	N	B49:01	0.1348
KEANAISVEL	Both	1/4	4/4	10	Q12756;O60333	734-743	KIF1A;KIF1B	ATSV,C2orf20,CMT2,CMT2A,HMSNII,KIAA0591,KLP,SPG30,UNC104	Kinesin family member 1A;Kinesin family member 1B	N	B40:01	0.057
ATHYWTLEKL	IFN-α	0/4	4/4	10	Q12756	796-805	KIF1A	ATSV,C2orf20,SPG30,UNC104	Kinesin family member 1A	N	NA	NA
AEVPSSVIE	IFN-α	0/4	1/4	9	Q12756	820-828	KIF1A	ATSV,C2orf20,SPG30,UNC104	Kinesin family member 1A	N	B40:01	1.7796
LLYPVPLVH	Both	4/4	4/4	9	Q12756	860-868	KIF1A	ATSV,C2orf20,SPG30,UNC104	Kinesin family member 1A	N	A03:01	0.0638
LLYPVPLVHR	Both	2/4	4/4	10	Q12756	860-869	KIF1A	ATSV,C2orf20,SPG30,UNC104	Kinesin family member 1A	N	A03:01	0.1839
GEVKGFLRV	Both	2/4	4/4	9	Q12756	877-885	KIF1A	ATSV,C2orf20,SPG30,UNC104	Kinesin family member 1A	N	B49:01	0.0161
RLGNTFTFR	Both	1/4	3/4	9	Q12756	995-1003	KIF1A	ATSV,C2orf20,SPG30,UNC104	Kinesin family member 1A	N	A03:01	0.2336
IRWKEVREL	IFN-α	0/4	4/4	9	Q12756	1189-1197	KIF1A	ATSV,C2orf20,SPG30,UNC104	Kinesin family member 1A	N	C07:01	0.0221
RELVVGRI	IFN-α	0/4	4/4	8	Q12756;O60333	1195-1202	KIF1A;KIF1B	ATSV,C2orf20,SPG30,UNC104,CMT2,CMT2A,HMSNII,KIAA0591,KLP	Kinesin family member 1A;Kinesin family member 1B	N	B49:01	0.2966
RVLDTSVAY	Both	1/4	1/4	9	Q12756	1346-1354	KIF1A	ATSV,C2orf20,SPG30,UNC104	Kinesin family member 1A	N	A03:01	0.1778
RVLDTSVAYV	IFN-α	0/4	3/4	10	Q12756	1346-1355	KIF1A	ATSV,C2orf20,SPG30,UNC104	Kinesin family member 1A	N	A02:01	0.4568
VLDTSVAYV	IFN-α	0/4	1/4	9	Q12756	1347-1355	KIF1A	ATSV,C2orf20,SPG30,UNC104	Kinesin family member 1A	N	A02:01	0.0238
RLLTHTFNR	IFN-α	0/4	3/4	9	Q12756	1457-1465	KIF1A	ATSV,C2orf20,SPG30,UNC104	Kinesin family member 1A	N	A03:01	0.0959
REYTHSHV	IFN-α	0/4	2/4	8	Q12756	1465-1472	KIF1A	ATSV,C2orf20,SPG30,UNC104	Kinesin family member 1A	N	B49:01	0.086
KLSEMSVTL	Both	3/4	4/4	9	Q12756	1480-1488	KIF1A	ATSV,C2orf20,SPG30,UNC104	Kinesin family member 1A	N	A02:01	0.0117
RVSPIVSKK	Both	4/4	4/4	9	Q12756	1571-1579	KIF1A	ATSV,C2orf20,SPG30,UNC104	Kinesin family member 1A	N	A03:01	0.0037
TEHRGILL	IFN-α	0/4	4/4	8	Q12756	1646-1653	KIF1A	ATSV,C2orf20,SPG30,UNC104	Kinesin family member 1A	N	B40:01/B49:01	0.3911/0.4607
LLAGTIRSK	IFN-α	0/4	4/4	9	Q12756;O60333	1671-1679	KIF1A;KIF1B	ATSV,C2orf20,SPG30,UNC104,CMT2,CMT2A,HMSNII,KIAA0591,KLP	Kinesin family member 1A;Kinesin family member 1B	N	A03:01	0.0805
RRIEVNVEL	Basal	4/4	0/4	9	P52292	30-38	KPNA2	IPOA1,QIP2,RCH1,SRP1alpha	Karyopherin subunit alpha 2	N	C07:01	0.0075
RIEVNVELRK	Basal	1/4	0/4	10	P52292	31-40	KPNA2	IPOA1,QIP2,RCH1,SRP1alpha	Karyopherin subunit alpha 2	N	A03:01	0.4176
IEVNVELR	Basal	1/4	0/4	8	P52292	32-39	KPNA2	IPOA1,QIP2,RCH1,SRP1alpha	Karyopherin subunit alpha 2	N	NA	NA
AVFPSLLTNPK	Both	4/4	3/4	11	P52292	338-348	KPNA2	IPOA1,QIP2,RCH1,SRP1alpha	Karyopherin subunit alpha 2	N	A03:01	0.0088
LTNPKTNIQK	IFN-α	0/4	1/4	10	P52292	344-353	KPNA2	IPOA1,QIP2,RCH1,SRP1alpha	Karyopherin subunit alpha 2	N	A03:01	0.1083
TNPKTNIQKEATW	Basal	1/4	0/4	13	P52292	345-357	KPNA2	IPOA1,QIP2,RCH1,SRP1alpha	Karyopherin subunit alpha 2	N	NA	NA
GTVEQIVYL	IFN-α	0/4	1/4	9	P52292	408-416	KPNA2	IPOA1,QIP2,RCH1,SRP1alpha	Karyopherin subunit alpha 2	N	A02:01	0.2869
AEKLGETEKL	IFN-α	0/4	4/4	10	P52292	451-460	KPNA2	IPOA1,QIP2,RCH1,SRP1alpha	Karyopherin subunit alpha 2	N	B40:01	0.1019
KLGETEKL	Basal	2/4	0/4	8	P52292	453-460	KPNA2	IPOA1,QIP2,RCH1,SRP1alpha	Karyopherin subunit alpha 2	N	NA	NA
TEKLSIMI	IFN-α	0/4	3/4	8	P52292	457-464	KPNA2	IPOA1,QIP2,RCH1,SRP1alpha	Karyopherin subunit alpha 2	N	B49:01	0.4212
KASLSLIEK	Both	2/4	2/4	9	P52292	486-494	KPNA2	IPOA1,QIP2,RCH1,SRP1alpha	Karyopherin subunit alpha 2	N	A03:01	0.2172
SLIEKYFSV	IFN-α	0/4	1/4	9	P52292	490-498	KPNA2	IPOA1,QIP2,RCH1,SRP1alpha	Karyopherin subunit alpha 2	N	A02:01	0.0021
KTAKLILERF	Basal	1/4	0/4	10	Q9C0E8	130-139	LNPK	KIAA1715,LNP,LNP1,Ul	Lunapark, ER junction formation factor	N	NA	NA
KLRKSSHLK	Both	2/4	3/4	9	Q9Y250	24-32	LZTS1	FEZ1	Leucine zipper tumor suppressor 1	N	A03:01	0.0215
KLRKSSHLKKLN	Basal	1/4	0/4	12	Q9Y250	24-35	LZTS1	FEZ1	Leucine zipper tumor suppressor 1	N	NA	NA
SEDFFYIKV	IFN-α	0/4	3/4	9	Q9Y250	62-70	LZTS1	FEZ1	Leucine zipper tumor suppressor 1	N	B49:01	0.1046
VEDRFSDDQL	IFN-α	0/4	1/4	10	Q9Y5Q3	207-216	MAFB	KRML	MAF bZIP transcription factor B	N	B40:01	0.7501
LENEKTQLI	IFN-α	0/4	4/4	9	Q9Y5Q3	266-274	MAFB	KRML	MAF bZIP transcription factor B	N	B49:01	0.0192
GEIVTEEHL	Both	1/4	4/4	9	P46821	44-52	MAP1B	MAP5,PPP1R102	Microtubule associated protein 1B	N	B40:01	0.0322
RLMITDAARHK	IFN-α	0/4	1/4	11	P46821	125-135	MAP1B	MAP5,PPP1R102	Microtubule associated protein 1B	N	A03:01	0.0613
SMKPEPLFR	Both	1/4	2/4	9	P46821	392-400	MAP1B	MAP5,PPP1R102	Microtubule associated protein 1B	N	A03:01	0.2094
IVWHPANPAEK	IFN-α	0/4	1/4	11	P46821	473-483	MAP1B	MAP5,PPP1R102	Microtubule associated protein 1B	N	A03:01	0.3092
SLKPAAKPLPSK	Basal	3/4	0/4	12	P46821	544-555	MAP1B	MAP5,PPP1R102	Microtubule associated protein 1B	N	A03:01	0.1085
ATDVKPKAAK	Basal	1/4	0/4	10	P46821	625-634	MAP1B	MAP5,PPP1R102	Microtubule associated protein 1B	N	A03:01	0.2738
KSSTPLSEAK	Basal	1/4	0/4	10	P46821	741-750	MAP1B	MAP5,PPP1R102	Microtubule associated protein 1B	N	A03:01	0.0898
AAIGPAKEL	Both	3/4	4/4	9	P46821	815-823	MAP1B	MAP5,PPP1R102	Microtubule associated protein 1B	N	C03:04	0.0066
SISAVSSEK	Basal	1/4	0/4	9	P46821	1242-1250	MAP1B	MAP5,PPP1R102	Microtubule associated protein 1B	N	A03:01	0.113
HLPTEVIEK	Both	1/4	2/4	9	P46821	1347-1355	MAP1B	MAP5,PPP1R102	Microtubule associated protein 1B	N	A03:01	0.6511
SESPIEKVL	IFN-α	0/4	4/4	9	P46821	1387-1395	MAP1B	MAP5,PPP1R102	Microtubule associated protein 1B	N	B40:01	0.009
SLYQDKQEGK	Both	3/4	1/4	10	P46821	1452-1461	MAP1B	MAP5,PPP1R102	Microtubule associated protein 1B	N	A03:01	0.1829
SISEGTVSDK	Basal	1/4	0/4	10	P46821	1520-1529	MAP1B	MAP5,PPP1R102	Microtubule associated protein 1B	N	A03:01	0.2478
SISPPDFSPK	Both	3/4	1/4	10	P46821	1618-1627	MAP1B	MAP5,PPP1R102	Microtubule associated protein 1B	N	A03:01	0.0552
SISPPDFSPKTA	Basal	1/4	0/4	12	P46821	1618-1629	MAP1B	MAP5,PPP1R102	Microtubule associated protein 1B	N	NA	NA
SLYASLTSEK	IFN-α	0/4	1/4	10	P46821	1760-1769	MAP1B	MAP5,PPP1R102	Microtubule associated protein 1B	N	A03:01	0.0189
FRASVLFDTM	IFN-α	0/4	1/4	10	P46821	1832-1841	MAP1B	MAP5,PPP1R102	Microtubule associated protein 1B	N	C07:01	0.7701
LEKDSGGKTPGDF	Basal	1/4	0/4	13	P46821	1856-1868	MAP1B	MAP5,PPP1R102	Microtubule associated protein 1B	N	NA	NA
SYAYQKPEETT	Basal	1/4	0/4	11	P46821	1869-1879	MAP1B	MAP5,PPP1R102	Microtubule associated protein 1B	N	NA	NA
RTSDVGGYYY	IFN-α	0/4	1/4	10	P46821	1897-1906	MAP1B	MAP5,PPP1R102	Microtubule associated protein 1B	N	C07:01/A03:01	1.0475/1.2398
SGYSYETIGK	Basal	1/4	0/4	10	P46821	1919-1928	MAP1B	MAP5,PPP1R102	Microtubule associated protein 1B	N	A03:01	1.1579
SEARQDVDL	IFN-α	0/4	2/4	9	P46821	2074-2082	MAP1B	MAP5,PPP1R102	Microtubule associated protein 1B	N	B40:01	0.1651
ASPKPAGLK	Basal	1/4	0/4	9	P46821	2270-2278	MAP1B	MAP5,PPP1R102	Microtubule associated protein 1B	N	A03:01	0.5774
AEEPSRAV	IFN-α	0/4	2/4	8	P46821	2394-2401	MAP1B	MAP5,PPP1R102	Microtubule associated protein 1B	N	B49:01	0.2957
AVLDALLEGK	Both	3/4	1/4	10	P46821;P78559	2400-2409	MAP1B;MAP1A	MAP1L,MAP5,PPP1R102	Microtubule associated protein 1B;Microtubule associated protein 1A	N	A03:01	0.089
IETEKTLYL	IFN-α	0/4	4/4	9	Q7KZI7;Q9P0L2;P27448;Q96L34	119-127	MARK2;MARK1;MARK3;MARK4	EMK1,PAR-1,PAR-1B,Par1b,MARK,PAR-1C,CTAK1,KP78,PAR-1A,FLJ90097,KIAA1860,MARKL1,Nbla00650,PAR-1D	Microtubule affinity regulating kinase 2;Microtubule affinity regulating kinase 1;Microtubule affinity regulating kinase 3;Microtubule affinity regulating kinase 4	N	B40:01/B49:01	0.0894/0.1204
EEIDHAVHL	IFN-α	0/4	1/4	9	P53582	164-172	METAP1	KIAA0094,MAP1A,MetAP1A	Methionyl aminopeptidase 1	N	B40:01/B49:01	0.0522/0.1152
GEVDDGARKL	IFN-α	0/4	2/4	10	P53582	239-248	METAP1	KIAA0094,MAP1A,MetAP1A	Methionyl aminopeptidase 1	N	B40:01	0.0659
STFGNEEQPVLK	Basal	1/4	0/4	12	Q5JR59	883-894	MTUS2	CAZIP,ICIS,KIAA0774,TIP150	Microtubule associated tumor suppressor candidate 2	N	A03:01	0.1256
ATSEIFASK	IFN-α	0/4	3/4	9	O75592	1076-1084	MYCBP2	FLJ10106,KIAA0916,PAM	MYC binding protein 2, E3 ubiquitin protein ligase	N	A03:01	0.0224
GEVLLRSI	IFN-α	0/4	3/4	8	O75592	1612-1619	MYCBP2	FLJ10106,KIAA0916,PAM	MYC binding protein 2, E3 ubiquitin protein ligase	N	B49:01	0.255
GEVLLRSIV	IFN-α	0/4	1/4	9	O75592	1612-1620	MYCBP2	FLJ10106,KIAA0916,PAM	MYC binding protein 2, E3 ubiquitin protein ligase	N	B49:01/B40:01	0.159/0.4635
KTHSGILGK	Both	1/4	4/4	9	O75592	2202-2210	MYCBP2	FLJ10106,KIAA0916,PAM	MYC binding protein 2; E3 ubiquitin protein ligase	N	A03:01	0.0068
YENYSFEEL	IFN-α	0/4	1/4	9	O75592	2379-2387	MYCBP2	FLJ10106,KIAA0916,PAM	MYC binding protein 2, E3 ubiquitin protein ligase	N	B40:01	0.0273
SEYDKQHSI	IFN-α	0/4	1/4	9	O75592	3482-3490	MYCBP2	FLJ10106,KIAA0916,PAM	MYC binding protein 2, E3 ubiquitin protein ligase	N	B49:01	0.0022
RLITSQVFGK	Basal	1/4	0/4	10	O75592	3903-3912	MYCBP2	FLJ10106,KIAA0916,PAM	MYC binding protein 2, E3 ubiquitin protein ligase	N	A03:01	0.0475
GLFTHTIFY	IFN-α	0/4	3/4	9	Q9H3R1;O95803;P52848;P52849	477-485	NDST4;NDST3;NDST1;NDST2	HSST3,HSST,NST1,HSST2,NST2	N-deacetylase and N-sulfotransferase 4;N-deacetylase and N-sulfotransferase 3;N-deacetylase and N-sulfotransferase 1;N-deacetylase and N-sulfotransferase 2	N	A03:01	0.0895
LIYEQVRLK	IFN-α	0/4	3/4	9	O76050	101-109	NEURL1	h-neu,neu-1,NEURL,RNF67	Neuralized E3 ubiquitin protein ligase 1	N	A03:01	0.0406
READDARLSV	IFN-α	0/4	1/4	10	O76050	241-250	NEURL1	h-neu,neu-1,NEURL,RNF67	Neuralized E3 ubiquitin protein ligase 1	N	B49:01	0.0788
RVAETIFVK	IFN-α	0/4	3/4	9	O76050	333-341	NEURL1	h-neu,neu-1,NEURL,RNF67	Neuralized E3 ubiquitin protein ligase 1	N	A03:01	0.0126
AETIFVKV	Both	4/4	4/4	8	O76050	335-342	NEURL1	NEURL,RNF67,neu,neu	Neuralized E3 ubiquitin protein ligase 1	N	B49:01	0.0924
GLHGTITQI	Both	1/4	2/4	9	O76050	435-443	NEURL1	NEURL,RNF67,neu,neu	Neuralized E3 ubiquitin protein ligase 1	N	A02:01	0.1674
ALSEILRSGK	Both	2/4	4/4	10	Q13562;Q15784	152-161	NEUROD1;NEUROD2	BETA2,BHF,MODY6,NDRF,NEUROD,bHLHa1,bHLHa3	Neuronal differentiation 2;Neuronal differentiation 1	N	A03:01	0.1299
AEFEKNYAF	IFN-α	0/4	4/4	9	Q13562	291-299	NEUROD1	BETA2,BHF-1,bHLHa3,MODY6,NEUROD	Neuronal differentiation 1	N	B40:01/B49:01	0.0397/0.0903
SVLEHHRDLMK	IFN-α	0/4	2/4	11	Q9BZQ4	97-107	NMNAT2	C1orf15,KIAA0479,PNAT2	Nicotinamide nucleotide adenylyltransferase 2	N	A03:01	0.3103
FVFKPNSKK	Both	4/4	4/4	9	Q9UBD5	11-19	ORC3	IMAGE50150,LATHEO,ORC3L	Origin recognition complex subunit 3	N	A03:01	0.0434
VFKPNSKK	Basal	2/4	0/4	8	Q9UBD5	12-19	ORC3	IMAGE50150,LATHEO,ORC3L	Origin recognition complex subunit 3	N	NA	NA
KTDPKMLSK	Both	3/4	4/4	9	Q9UBD5	194-202	ORC3	IMAGE50150,LATHEO,ORC3L	Origin recognition complex subunit 3	N	A03:01	0.0074
ATSPIIIHR	Both	3/4	3/4	9	Q9UBD5	253-261	ORC3	IMAGE50150,LATHEO,ORC3L	Origin recognition complex subunit 3	N	A03:01	0.088
ATSPIIIHRL	IFN-α	0/4	1/4	10	Q9UBD5	253-262	ORC3	IMAGE50150,LATHEO,ORC3L	Origin recognition complex subunit 3	N	E01:01	0.3748
KINEKVLQV	IFN-α	0/4	2/4	9	Q9UBD5	301-309	ORC3	IMAGE50150,LATHEO,ORC3L	Origin recognition complex subunit 3	N	A02:01	0.0197
RTPSQIIRK	Both	4/4	3/4	9	Q01804	413-421	OTUD4	DUBA6,HSHIN1,KIAA1046	OTU deubiquitinase 4	N	A03:01	0.0448
GEIIDIFKP	IFN-α	0/4	3/4	9	P19021	766-774	PAM	PAL,PHM	Peptidylglycine alpha-amidating monooxygenase	N	B49:01/B40:01	0.5047/1.3124
EEVESLKSI	IFN-α	0/4	2/4	9	Q9BZ23;Q9H999	240-248	PANK2;PANK3	C20orf48,FLJ11729,HARP,HSS,NBIA1,PKAN,FLJ12899	Pantothenate kinase 2;Pantothenate kinase 3	N	B49:01	0.0553
SSFGNMMSK	IFN-α	0/4	1/4	9	Q9BZ23;Q8TE04	470-478	PANK2;PANK1	C20orf48,FLJ11729,HARP,HSS,NBIA1,PKAN,MGC24596,PANK,PANK1a,PANK1b	Pantothenate kinase 2;Pantothenate kinase 1	N	A03:01	0.0224
GEDSDEAQMRL	IFN-α	0/4	2/4	11	P26367	194-204	PAX6	AN,AN2,D11S812E,WAGR	Paired box 6	N	B40:01	0.194
GLISPGVSV	Basal	1/4	0/4	9	P26367	395-403	PAX6	AN,AN2,D11S812E,WAGR	Paired box 6	N	A02:01	0.0876
AEIPGGPEA	IFN-α	0/4	1/4	9	P29120	37-45	PCSK1	NEC1,PC1,PC3,SPC3	Proprotein convertase subtilisin/kexin type 1	Y	B49:01	0.0656
GQIGSLENHYLFK	Both	1/4	1/4	13	P29120	59-71	PCSK1	NEC1,PC1,PC3,SPC3	Proprotein convertase subtilisin;kexin type 1	Y	NA	NA
YLFKHKNHPR	Both	4/4	4/4	10	P29120	68-77	PCSK1	NEC1,PC1,PC3,SPC3	Proprotein convertase subtilisin;kexin type 1	Y	NA	NA
SALRDSALNLFND	Both	4/4	2/4	13	P29120	111-123	PCSK1	NEC1,PC1,PC3,SPC3	Proprotein convertase subtilisin;kexin type 1	Y	NA	NA
RLAQKAFEY	IFN-α	0/4	2/4	9	P29120	282-290	PCSK1	NEC1,PC1,PC3,SPC3	Proprotein convertase subtilisin/kexin type 1	Y	A03:01	0.1444
RRGDLHVTL	Both	4/4	4/4	9	P29120	517-525	PCSK1	NEC1,PC1,PC3,SPC3	Proprotein convertase subtilisin;kexin type 1	Y	C07:01	0.0165
IVNWKLILH	Both	1/4	3/4	9	P29120	584-592	PCSK1	NEC1,PC1,PC3,SPC3	Proprotein convertase subtilisin;kexin type 1	Y	A03:01	0.7197
RLLQSAFSK	Both	3/4	3/4	9	P29120	669-677	PCSK1	NEC1,PC1,PC3,SPC3	Proprotein convertase subtilisin;kexin type 1	Y	A03:01	0.0112
RLLQSAFSKNSPPK	Basal	2/4	0/4	14	P29120	669-682	PCSK1	NEC1,PC1,PC3,SPC3	Proprotein convertase subtilisin/kexin type 1	Y	A03:01	1.3216
KLNKPSQLK	Both	2/4	2/4	9	P29120	706-714	PCSK1	NEC1,PC1,PC3,SPC3	Proprotein convertase subtilisin;kexin type 1	Y	A03:01	0.0032
LAETGAPRRF	Both	4/4	4/4	10	Q9UHG2	50-59	PCSK1N	BigLEN,PEN,SAAS,SCG8,SgVIII,proSAAS	Proprotein convertase subtilisin;kexin type 1 inhibitor	Y	NA	NA
AEDQQARVL	IFN-α	0/4	3/4	9	Q9UHG2	98-106	PCSK1N	BigLEN,PEN,proSAAS,SAAS,SCG8,SgVIII	Proprotein convertase subtilisin/kexin type 1 inhibitor	Y	B40:01	0.0197
PDAPAAQLARAL	Basal	1/4	0/4	12	Q9UHG2	129-140	PCSK1N	BigLEN,PEN,proSAAS,SAAS,SCG8,SgVIII	Proprotein convertase subtilisin/kexin type 1 inhibitor	Y	NA	NA
SELPPEGVL	IFN-α	0/4	2/4	9	Q9UHG2	228-236	PCSK1N	BigLEN,PEN,proSAAS,SAAS,SCG8,SgVIII	Proprotein convertase subtilisin/kexin type 1 inhibitor	Y	B40:01	0.0161
ERPVFTNHFLVE	IFN-α	0/4	1/4	12	P16519	26-37	PCSK2	NEC2,PC2,SPC2	Proprotein convertase subtilisin/kexin type 2	Y	NA	NA
FLVELHKGGEDKA	Basal	3/4	0/4	13	P16519	34-46	PCSK2	NEC2,PC2,SPC2	Proprotein convertase subtilisin/kexin type 2	Y	NA	NA
KLPFAEGLYH	Both	4/4	2/4	10	P16519	59-68	PCSK2	NEC2,PC2,SPC2	Proprotein convertase subtilisin;kexin type 2	Y	A03:01	0.443
KLPFAEGLYHFYH	Basal	1/4	0/4	13	P16519	59-71	PCSK2	NEC2,PC2,SPC2	Proprotein convertase subtilisin/kexin type 2	Y	NA	NA
HFYHNGLA	IFN-α	0/4	1/4	8	P16519	68-75	PCSK2	NEC2,PC2,SPC2	Proprotein convertase subtilisin/kexin type 2	Y	NA	NA
HFYHNGLAK	Basal	1/4	0/4	9	P16519	68-76	PCSK2	NEC2,PC2,SPC2	Proprotein convertase subtilisin/kexin type 2	Y	A03:01	0.9278
HFYHNGLAKA	IFN-α	0/4	1/4	10	P16519	68-77	PCSK2	NEC2,PC2,SPC2	Proprotein convertase subtilisin/kexin type 2	Y	NA	NA
KTVDGPREL	Both	2/4	3/4	9	P16519	276-284	PCSK2	NEC2,PC2,SPC2	Proprotein convertase subtilisin;kexin type 2	Y	C03:04	0.0747
RNGVGLEF	Both	4/4	3/4	8	P16519	431-438	PCSK2	NEC2,PC2,SPC2	Proprotein convertase subtilisin;kexin type 2	Y	C07:01	1.4322
GEDARGTWTL	IFN-α	0/4	3/4	10	P16519	561-570	PCSK2	NEC2,PC2,SPC2	Proprotein convertase subtilisin/kexin type 2	Y	B40:01	0.0816
KEIDILPTQL	IFN-α	0/4	4/4	10	Q16654	70-79	PDK4		Pyruvate dehydrogenase kinase 4	N	B40:01	0.0257
KEDLTIKI	IFN-α	0/4	1/4	8	Q16654	284-291	PDK4		Pyruvate dehydrogenase kinase 4	N	B49:01	0.1198
KIRSDGTRYITK	IFN-α	0/4	4/4	12	Q9UPQ7;Q6ZMN7	924-935	PDZRN3;PDZRN4	KIAA1095,LNX3,SEMACAP3,DKFZp434B0417,FLJ33777,IMAGE5767589,LNX4	PDZ domain containing ring finger 3;PDZ domain containing ring finger 4	N	A03:01	0.3694
KLTEENTTL	Both	3/4	4/4	9	Q86TG7	36-44	PEG10	HB,KIAA1051,MEF3L,Mar2,Mart2,RGAG3	Paternally expressed 10	N	A02:01	0.0512
FEDPQRREV	Both	3/4	4/4	9	Q86TG7	158-166	PEG10	HB,KIAA1051,MEF3L,Mar2,Mart2,RGAG3	Paternally expressed 10	N	B49:01	0.0589
LEVAKSLSA	IFN-α	0/4	1/4	9	Q86TG7	221-229	PEG10	HB-1,KIAA1051,Mar2,Mart2,MEF3L,RGAG3	Paternally expressed 10	N	B49:01	0.4126
HEYVAQNGI	IFN-α	0/4	4/4	9	Q86TG7	380-388	PEG10	HB-1,KIAA1051,Mar2,Mart2,MEF3L,RGAG3	Paternally expressed 10	N	B49:01	0.0186
RVYQPVRYY	Both	3/4	4/4	9	Q86TG7	501-509	PEG10	HB,KIAA1051,MEF3L,Mar2,Mart2,RGAG3	Paternally expressed 10	N	A03:01	0.0138
IEMIPGAHSI	IFN-α	0/4	3/4	10	Q86TG7	533-542	PEG10	HB-1,KIAA1051,Mar2,Mart2,MEF3L,RGAG3	Paternally expressed 10	N	B49:01	0.0801
RVRQSPLATR	Both	4/4	4/4	10	O75381	40-49	PEX14		Peroxisomal biogenesis factor 14	N	A03:01	0.1376
ILFKDVIQA	IFN-α	0/4	1/4	9	Q15147	383-391	PLCB4		Phospholipase C beta 4	N	A02:01	0.0452
SLGRYRLLGK	IFN-α	0/4	1/4	10	Q9UL42	45-54	PNMA2	MA2,RGAG2	Paraneoplastic Ma antigen 2	N	A03:01	0.6907
RLLGKIFRK	Both	3/4	4/4	9	Q9UL42	50-58	PNMA2	MA2,RGAG2	Paraneoplastic Ma antigen 2	N	A03:01	0.006
RRTAQVRYL	Both	2/4	4/4	9	Q9UL42	247-255	PNMA2	MA2,RGAG2	Paraneoplastic Ma antigen 2	N	C07:01	0.0172
KEFETAETLL	IFN-α	0/4	2/4	10	O15514	24-33	POLR2D	RBP4	RNA polymerase II subunit D	N	B40:01	0.016
TEIQREIGI	IFN-α	0/4	4/4	9	O75145;Q13136;O75334;O75335	877-885	PPFIA3;PPFIA1;PPFIA2;PPFIA4	KIAA0654,LPNA3,MGC126567,MGC126569,LIP.1,LIPRIN,	PTPRF interacting protein alpha 3;PTPRF interacting protein alpha 1;PTPRF interacting protein alpha 2;PTPRF interacting protein alpha 4	N	B49:01	0.066
AEFSKTWEF	IFN-α	0/4	2/4	9	Q5SGD2	80-88	PPM1L	PP2CE	Protein phosphatase, Mg2+/Mn2+ dependent 1L	N	B40:01/B49:01	0.09/0.1004
RLDEPHFGAK	Both	3/4	2/4	10	Q5SGD2	320-329	PPM1L	PP2CE	Protein phosphatase; Mg2;Mn2; dependent 1L	N	A03:01	0.0949
VEFNHSGELL	IFN-α	0/4	4/4	10	P63151	34-43	PPP2R2A	B55A,PR52A,PR55A	Protein phosphatase 2 regulatory subunit Balpha	N	B40:01/B49:01	0.1094/0.3115
LEIEEKINKI	IFN-α	0/4	4/4	10	P63151;Q00005;Q66LE6;Q9Y2T4	90-99	PPP2R2A;PPP2R2B;PPP2R2D;PPP2R2C	B55A,PR52A,PR55A,PR52B,PR55-BETA,SCA12,MDS026,IMYPNO,MGC33570,PR52,PR55G	Protein phosphatase 2 regulatory subunit Balpha;Protein phosphatase 2 regulatory subunit Bbeta;Protein phosphatase 2 regulatory subunit Bdelta;Protein phosphatase 2 regulatory subunit Bgamma	N	B49:01	0.2008
YETEHFNGV	IFN-α	0/4	1/4	9	Q16537;Q15172	230-238	PPP2R5E;PPP2R5A	B56A,PR61A	Protein phosphatase 2 regulatory subunit B'epsilon;Protein phosphatase 2 regulatory subunit B'alpha	N	B49:01	0.0639
GEVDFKEFI	IFN-α	0/4	4/4	9	Q96LZ3;P63098	68-76	PPP3R2;PPP3R1	PPP3RL,CALNB1,CNB,CNB1	Protein phosphatase 3 regulatory subunit B, beta;Protein phosphatase 3 regulatory subunit B, alpha	N	B49:01	0.0169
GELFQVLKM	IFN-α	0/4	1/4	9	Q96LZ3;P63098	110-118	PPP3R2;PPP3R1	PPP3RL,CALNB1,CNB,CNB1	Protein phosphatase 3 regulatory subunit B, beta;Protein phosphatase 3 regulatory subunit B, alpha	N	B40:01/B49:01	0.2069/0.3065
TLLEKDYFL	Both	1/4	3/4	9	Q8TF05	892-900	PPP4R1	PP4R1	Protein phosphatase 4 regulatory subunit 1	N	A02:01	0.0229
KEIPLSEIL	IFN-α	0/4	2/4	9	Q15139;Q9BZL6	464-472	PRKD1;PRKD2	PKC-mu,PKCM,PKD,PRKCM,DKFZP586E0820,HSPC187,PKD2	Protein kinase D1;Protein kinase D2	N	B40:01	0.0051
RMWEIAIQH	IFN-α	0/4	4/4	9	Q15139	530-538	PRKD1	PKC-mu,PKCM,PKD,PRKCM	Protein kinase D1	N	A03:01	0.1274
RLPQPPVGK	Both	1/4	2/4	9	Q16849	156-164	PTPRN	IA	Protein tyrosine phosphatase; receptor type N	Y	A03:01	0.0088
GEKPASPAV	Both	2/4	3/4	9	Q16849	321-329	PTPRN	IA	Protein tyrosine phosphatase; receptor type N	Y	B49:01	0.0277
LEILAEHV	IFN-α	0/4	2/4	8	Q16849	490-497	PTPRN	IA-2	Protein tyrosine phosphatase, receptor type N	Y	B49:01	0.3143
VVGPALTF	IFN-α	0/4	2/4	8	Q16849;202	509-516	PTPRN	IA-2	Protein tyrosine phosphatase, receptor type N	Y	NA	NA
VVGPALTFR	IFN-α	0/4	1/4	9	Q16849;202	509-517	PTPRN	IA-2	Protein tyrosine phosphatase, receptor type N	Y	A03:01	0.7072
SLADVTQQA	IFN-α	0/4	1/4	9	Q16849	526-534	PTPRN	IA-2	Protein tyrosine phosphatase, receptor type N	Y	A02:01	0.0469
SLYHVYEV	Both	2/4	4/4	8	Q16849	830-837	PTPRN	IA	Protein tyrosine phosphatase; receptor type N	Y	A02:01	0.2596
KEIDIAATL	IFN-α	0/4	4/4	9	Q92932;Q16849	970-978	PTPRN2;PTPRN	IA-2,IA-2beta,ICAAR,KIAA0387,phogrin	Protein tyrosine phosphatase, receptor type N;Protein tyrosine phosphatase, receptor type N2	Y	B40:01	0.0032
KEIDIAATLE	IFN-α	0/4	2/4	10	Q92932;Q16849	970-979	PTPRN2;PTPRN	IA-2,IA-2beta,ICAAR,KIAA0387,phogrin	Protein tyrosine phosphatase, receptor type N;Protein tyrosine phosphatase, receptor type N2	Y	B40:01	0.3669
AVAEEVNAILK	Both	4/4	4/4	11	Q92932;Q16849	1001-1011	PTPRN2;PTPRN	IA,IA,2beta,ICAAR,KIAA0387,phogrin	Protein tyrosine phosphatase; receptor type N2;Protein tyrosine phosphatase; receptor type N	Y	A03:01	0.4261
RLYQEVHRL	IFN-α	0/4	3/4	9	Q92932	387-395	PTPRN2	IA-2beta,ICAAR,KIAA0387,phogrin	Protein tyrosine phosphatase, receptor type N2	N	A02:01	0.0126
VLGPAVTFK	IFN-α	0/4	1/4	9	Q92932	549-557	PTPRN2	IA-2beta,ICAAR,KIAA0387,phogrin	Protein tyrosine phosphatase, receptor type N2	N	A03:01	0.0148
RLIVIGDSTVGK	Basal	1/4	0/4	12	Q96DA2;Q14964	10-21	RAB39B;RAB39A	MRX72,RAB39	RAB39B, member RAS oncogene family;RAB39A, member RAS oncogene family	N	A03:01	0.092
IVIGDSTVGK	Basal	1/4	0/4	10	Q96DA2;Q14964	12-21	RAB39B;RAB39A	MRX72,RAB39	RAB39B, member RAS oncogene family;RAB39A, member RAS oncogene family	N	A03:01	0.2225
KLLIIGNSSVGK	Both	1/4	1/4	12	P20337;Q96E17	24-35	RAB3B;RAB3C		RAB3C; member RAS oncogene family;RAB3B; member RAS oncogene family	N	A03:01	0.2813
LLIIGNSSVGK	Basal	1/4	0/4	11	P20337;Q96E17	25-35	RAB3B;RAB3C		RAB3B, member RAS oncogene family;RAB3C, member RAS oncogene family	N	A03:01	0.9429
LIIGNSSVGK	Basal	1/4	0/4	10	P20337;Q96E17;P20336	26-35	RAB3B;RAB3C;RAB3A		RAB3B, member RAS oncogene family;RAB3C, member RAS oncogene family;RAB3A, member RAS oncogene family	N	A03:01	0.8175
IIGNSSVGK	Both	4/4	2/4	9	P20336;P20337;Q96E17	27-35	RAB3A;RAB3B;RAB3C		RAB3C; member RAS oncogene family;RAB3B; member RAS oncogene family;RAB3A; member RAS oncogene family	N	A03:01	0.3243
IIGNSSVGKTSF	Basal	1/4	0/4	12	P20337;Q96E17;P20336	27-38	RAB3B;RAB3C;RAB3A		RAB3B, member RAS oncogene family;RAB3C, member RAS oncogene family;RAB3A, member RAS oncogene family	N	NA	NA
LFRYADDTFTPA	Basal	1/4	0/4	12	P20337	39-50	RAB3B		RAB3B, member RAS oncogene family	N	NA	NA
RYADDTFTPA	Basal	1/4	0/4	10	P20337	41-50	RAB3B		RAB3B, member RAS oncogene family	N	NA	NA
IWDTAGQERY	Basal	1/4	0/4	10	P20337;Q96E17;P20336;O95716;Q15907;P62491;P20339;P51148;P61020	75-84	RAB3B;RAB3C;RAB3A;RAB3D;RAB11B;RAB11A;RAB5A;RAB5C;RAB5B	D2-2,GOV,RAB16,RAD3D,H-YPT3,YL8,RAB5,RAB5CL,RABL,	RAB3B, member RAS oncogene family;RAB3C, member RAS oncogene family;RAB3A, member RAS oncogene family;RAB3D, member RAS oncogene family;RAB11B, member RAS oncogene family;RAB11A, member RAS oncogene family;RAB5A, member RAS oncogene family;RAB5C, member RAS oncogene family;RAB5B, member RAS oncogene family	N	NA	NA
KTYSWDNA	IFN-α	0/4	1/4	8	P20337;O95716;Q96E17	121-128	RAB3D;RAB3C;RAB3B	D2-2,GOV,RAB16,RAD3D	RAB3D, member RAS oncogene family;RAB3C, member RAS oncogene family;RAB3B, member RAS oncogene family	N	NA	NA
RLSDTPPLL	IFN-α	0/4	3/4	9	P20337	205-213	RAB3B		RAB3B, member RAS oncogene family	N	A02:01	0.023
KLFPGSPAI	IFN-α	0/4	2/4	9	P49792;Q99666;O14715;A6NKT7;Q7Z3J3;P0DJD0;P0DJD1	123-131	RANBP2;RGPD5;RGPD6;RGPD8;RGPD3;RGPD4;RGPD1;RGPD2	ADANE,ANE1,NUP358,BS-63,DKFZp686I1842,RGP5,RGP6,RanBP2alpha,RANBP2L1,RGP3,DKFZp686P0288,RGP4,RGP1,RANBP2L2,RGP2	RAN binding protein 2;RANBP2-like and GRIP domain containing 5;RANBP2-like and GRIP domain containing 6;RANBP2-like and GRIP domain containing 8;RANBP2-like and GRIP domain containing 3;RANBP2-like and GRIP domain containing 4;RANBP2-like and GRIP domain containing 1;RANBP2-like and GRIP domain containing 2	N	A02:01	0.006
KLFPGSPAIYK	IFN-α	0/4	3/4	11	P49792;Q99666;O14715;A6NKT7;Q7Z3J3;P0DJD0;P0DJD1	123-133	RANBP2;RGPD5;RGPD6;RGPD8;RGPD3;RGPD4;RGPD1;RGPD2	ADANE,ANE1,NUP358,BS-63,DKFZp686I1842,RGP5,RGP6,RanBP2alpha,RANBP2L1,RGP3,DKFZp686P0288,RGP4,RGP1,RANBP2L2,RGP2	RAN binding protein 2;RANBP2-like and GRIP domain containing 5;RANBP2-like and GRIP domain containing 6;RANBP2-like and GRIP domain containing 8;RANBP2-like and GRIP domain containing 3;RANBP2-like and GRIP domain containing 4;RANBP2-like and GRIP domain containing 1;RANBP2-like and GRIP domain containing 2	N	A03:01	0.0023
HEAERNIAL	IFN-α	0/4	4/4	9	P49792;Q99666;O14715;A6NKT7;Q7Z3J3;P0DJD0;P0DJD1	189-197	RANBP2;RGPD5;RGPD6;RGPD8;RGPD3;RGPD4;RGPD1;RGPD2	ADANE,ANE1,NUP358,BS-63,DKFZp686I1842,RGP5,RGP6,RanBP2alpha,RANBP2L1,RGP3,DKFZp686P0288,RGP4,RGP1,RANBP2L2,RGP2	RAN binding protein 2;RANBP2-like and GRIP domain containing 5;RANBP2-like and GRIP domain containing 6;RANBP2-like and GRIP domain containing 8;RANBP2-like and GRIP domain containing 3;RANBP2-like and GRIP domain containing 4;RANBP2-like and GRIP domain containing 1;RANBP2-like and GRIP domain containing 2	N	B40:01	0.0162
VVYTSHLQLK	IFN-α	0/4	4/4	10	P49792;Q99666;O14715;A6NKT7;Q7Z3J3;P0DJD0;P0DJD1	491-500	RANBP2;RGPD5;RGPD6;RGPD8;RGPD3;RGPD4;RGPD1;RGPD2	ADANE,ANE1,NUP358,BS-63,DKFZp686I1842,RGP5,RGP6,RanBP2alpha,RANBP2L1,RGP3,DKFZp686P0288,RGP4,RGP1,RANBP2L2,RGP2	RAN binding protein 2;RANBP2-like and GRIP domain containing 5;RANBP2-like and GRIP domain containing 6;RANBP2-like and GRIP domain containing 8;RANBP2-like and GRIP domain containing 3;RANBP2-like and GRIP domain containing 4;RANBP2-like and GRIP domain containing 1;RANBP2-like and GRIP domain containing 2	N	A03:01	0.027
KVLPLLKIIKK	IFN-α	0/4	2/4	11	P49792;Q99666;O14715;A6NKT7;Q7Z3J3;P0DJD0;P0DJD1	608-618	RANBP2;RGPD5;RGPD6;RGPD8;RGPD3;RGPD4;RGPD1;RGPD2	ADANE,ANE1,NUP358,BS-63,DKFZp686I1842,RGP5,RGP6,RanBP2alpha,RANBP2L1,RGP3,DKFZp686P0288,RGP4,RGP1,RANBP2L2,RGP2	RAN binding protein 2;RANBP2-like and GRIP domain containing 5;RANBP2-like and GRIP domain containing 6;RANBP2-like and GRIP domain containing 8;RANBP2-like and GRIP domain containing 3;RANBP2-like and GRIP domain containing 4;RANBP2-like and GRIP domain containing 1;RANBP2-like and GRIP domain containing 2	N	A03:01	0.0492
YEEDAHITF	IFN-α	0/4	3/4	9	P49792;Q99666;O14715;P0DJD0;P0DJD1	646-654	RANBP2;RGPD5;RGPD6;RGPD8;RGPD1;RGPD2	ADANE,ANE1,NUP358,BS-63,DKFZp686I1842,RGP5,RGP6,RanBP2alpha,RANBP2L1,RGP1,RANBP2L2,RGP2	RAN binding protein 2;RANBP2-like and GRIP domain containing 5;RANBP2-like and GRIP domain containing 6;RANBP2-like and GRIP domain containing 8;RANBP2-like and GRIP domain containing 1;RANBP2-like and GRIP domain containing 2	N	B40:01/B49:01	0.0675/0.1409
SLSPSKSYK	Basal	1/4	0/4	9	P49792;Q7Z3J3;O14715;Q99666;A6NKT7;P0DJD0;P0DJD1	786-794	RANBP2;RGPD4;RGPD8;RGPD5;RGPD6;RGPD3;RGPD1;RGPD2	ADANE,ANE1,NUP358,DKFZp686P0288,RGP4,RanBP2alpha,RANBP2L1,BS-63,DKFZp686I1842,RGP5,RGP6,RGP3,RGP1,RANBP2L2,RGP2	RAN binding protein 2;RANBP2-like and GRIP domain containing 4;RANBP2-like and GRIP domain containing 8;RANBP2-like and GRIP domain containing 5;RANBP2-like and GRIP domain containing 6;RANBP2-like and GRIP domain containing 3;RANBP2-like and GRIP domain containing 1;RANBP2-like and GRIP domain containing 2	N	A03:01	0.0109
LLRPAANVTPTK	Basal	2/4	0/4	12	P49792;Q7Z3J3;O14715;Q99666;A6NKT7;P0DJD0;P0DJD1	888-899	RANBP2;RGPD4;RGPD8;RGPD5;RGPD6;RGPD3;RGPD1;RGPD2	ADANE,ANE1,NUP358,DKFZp686P0288,RGP4,RanBP2alpha,RANBP2L1,BS-63,DKFZp686I1842,RGP5,RGP6,RGP3,RGP1,RANBP2L2,RGP2	RAN binding protein 2;RANBP2-like and GRIP domain containing 4;RANBP2-like and GRIP domain containing 8;RANBP2-like and GRIP domain containing 5;RANBP2-like and GRIP domain containing 6;RANBP2-like and GRIP domain containing 3;RANBP2-like and GRIP domain containing 1;RANBP2-like and GRIP domain containing 2	N	A03:01	0.8285
GLKDFKTFL	IFN-α	0/4	2/4	9	P49792;Q99666;O14715;A6NKT7;Q7Z3J3;P0DJD0;P0DJD1	2176-2184	RANBP2;RGPD5;RGPD6;RGPD8;RGPD3;RGPD4;RGPD1;RGPD2	ADANE,ANE1,NUP358,BS-63,DKFZp686I1842,RGP5,RGP6,RanBP2alpha,RANBP2L1,RGP3,DKFZp686P0288,RGP4,RGP1,RANBP2L2,RGP2	RAN binding protein 2;RANBP2-like and GRIP domain containing 5;RANBP2-like and GRIP domain containing 6;RANBP2-like and GRIP domain containing 8;RANBP2-like and GRIP domain containing 3;RANBP2-like and GRIP domain containing 4;RANBP2-like and GRIP domain containing 1;RANBP2-like and GRIP domain containing 2	N	A02:01	0.381
KLQDVADSFKK	IFN-α	0/4	1/4	11	P49792;Q99666;O14715;A6NKT7;Q7Z3J3;P0DJD0;P0DJD1	2424-2434	RANBP2;RGPD5;RGPD6;RGPD8;RGPD3;RGPD4;RGPD1;RGPD2	ADANE,ANE1,NUP358,BS-63,DKFZp686I1842,RGP5,RGP6,RanBP2alpha,RANBP2L1,RGP3,DKFZp686P0288,RGP4,RGP1,RANBP2L2,RGP2	RAN binding protein 2;RANBP2-like and GRIP domain containing 5;RANBP2-like and GRIP domain containing 6;RANBP2-like and GRIP domain containing 8;RANBP2-like and GRIP domain containing 3;RANBP2-like and GRIP domain containing 4;RANBP2-like and GRIP domain containing 1;RANBP2-like and GRIP domain containing 2	N	A03:01	0.1945
AEGIEYLRV	IFN-α	0/4	1/4	9	Q684P5	188-196	RAP1GAP2	GARNL4,KIAA1039	RAP1 GTPase activating protein 2	N	B49:01	0.1691
KLPSVPQIAK	Both	3/4	3/4	10	Q684P5	216-225	RAP1GAP2	GARNL4,KIAA1039	RAP1 GTPase activating protein 2	N	A03:01	0.0291
ALLDNLHDEL	IFN-α	0/4	1/4	10	Q684P5	459-468	RAP1GAP2	GARNL4,KIAA1039	RAP1 GTPase activating protein 2	N	A02:01	0.0559
VLHKKALRNK	Both	3/4	2/4	10	Q9Y272	216-225	RASD1	AGS1,DEXRAS1	Ras related dexamethasone induced 1	N	A03:01	0.3379
KLDEYIAIA	IFN-α	0/4	1/4	9	Q9UKL0;Q9P2K3	148-156	RCOR1;RCOR3	COREST,KIAA0071,RCOR,FLJ10876	REST corepressor 1;REST corepressor 3	N	A02:01	0.1025
KLDEYIAIAK	IFN-α	0/4	4/4	10	Q9UKL0;Q9P2K3	148-157	RCOR1;RCOR3	COREST,KIAA0071,RCOR,FLJ10876	REST corepressor 1;REST corepressor 3	N	A03:01	0.2511
KTITQIVKDK	Both	3/4	4/4	10	Q8HWS3	108-117	RFX6	MGC33442,RFXDC1,dJ955L16	Regulatory factor X6	N	A03:01	0.0871
ATFGKTIRQK	Both	4/4	4/4	10	Q8HWS3	164-173	RFX6	MGC33442,RFXDC1,dJ955L16	Regulatory factor X6	N	A03:01	0.0066
FGKTIRQK	IFN-α	0/4	1/4	8	Q8HWS3	166-173	RFX6	dJ955L16.1,MGC33442,RFXDC1	Regulatory factor X6	N	NA	NA
IGIKESSAYYHSVY	IFN-α	0/4	1/4	14	Q8HWS3	195-208	RFX6	dJ955L16.1,MGC33442,RFXDC1	Regulatory factor X6	N	NA	NA
SVYSGKGLTR	Both	4/4	4/4	10	Q8HWS3	206-215	RFX6	MGC33442,RFXDC1,dJ955L16	Regulatory factor X6	N	A03:01	0.086
SVYSGKGLTRF	Both	3/4	3/4	11	Q8HWS3	206-216	RFX6	MGC33442,RFXDC1,dJ955L16	Regulatory factor X6	N	A03:01	1.7177
YSGKGLTR	IFN-α	0/4	2/4	8	Q8HWS3	208-215	RFX6	dJ955L16.1,MGC33442,RFXDC1	Regulatory factor X6	N	NA	NA
KLKNEGGFTR	Basal	1/4	0/4	10	Q8HWS3	220-229	RFX6	dJ955L16.1,MGC33442,RFXDC1	Regulatory factor X6	N	A03:01	0.6272
KLKNEGGFTRK	IFN-α	0/4	1/4	11	Q8HWS3	220-230	RFX6	dJ955L16.1,MGC33442,RFXDC1	Regulatory factor X6	N	A03:01	0.1088
FEEIQHFLL	IFN-α	0/4	2/4	9	Q8HWS3	284-292	RFX6	dJ955L16.1,MGC33442,RFXDC1	Regulatory factor X6	N	B40:01	0.1311
SMVSDIERV	Both	4/4	4/4	9	Q8HWS3	408-416	RFX6	MGC33442,RFXDC1,dJ955L16	Regulatory factor X6	N	A02:01	0.0681
VVEQRVIKTSK	Both	2/4	4/4	11	Q8HWS3	472-482	RFX6	MGC33442,RFXDC1,dJ955L16	Regulatory factor X6	N	A03:01	1.8733
KEQELQNLL	IFN-α	0/4	4/4	9	Q8HWS3	544-552	RFX6	dJ955L16.1,MGC33442,RFXDC1	Regulatory factor X6	N	B40:01	0.0107
GLYPHHTEH	Both	3/4	4/4	9	Q8HWS3	716-724	RFX6	MGC33442,RFXDC1,dJ955L16	Regulatory factor X6	N	A03:01	0.1466
KLFPGSPAIY	Both	4/4	4/4	10	Q99666;P0DJD0;P0DJD1;A6NKT7;P49792;Q7Z3J3;O14715	123-132	RGPD5;RGPD2;RGPD6;RGPD1;RGPD3;RGPD8;RGPD4;RANBP2	ADANE,ANE1,BS,63,DKFZp686I1842,DKFZp686P0288,NUP358,RANBP2L1,RANBP2L2,RGP1,RGP2,RGP3,RGP4,RGP5,RGP6,RanBP2alpha	RANBP2;like and GRIP domain containing 5;RANBP2;like and GRIP domain containing 6;RANBP2;like and GRIP domain containing 1;RANBP2;like and GRIP domain containing 8;RANBP2;like and GRIP domain containing 4;RAN binding protein 2;RANBP2;like and GRIP domain containing 2;RANBP2;like and GRIP domain containing 3	N	A03:01	0.0969
VLMEQIKLL	IFN-α	0/4	1/4	9	Q99666;O14715;A6NKT7;Q7Z3J3;P0DJD0;P0DJD1	1681-1689	RGPD5;RGPD6;RGPD8;RGPD3;RGPD4;RGPD1;RGPD2	BS-63,DKFZp686I1842,RGP5,RGP6,RanBP2alpha,RANBP2L1,RGP3,DKFZp686P0288,RGP4,RGP1,RANBP2L2,RGP2	RANBP2-like and GRIP domain containing 5;RANBP2-like and GRIP domain containing 6;RANBP2-like and GRIP domain containing 8;RANBP2-like and GRIP domain containing 3;RANBP2-like and GRIP domain containing 4;RANBP2-like and GRIP domain containing 1;RANBP2-like and GRIP domain containing 2	N	A02:01	0.0215
GRVRTKTVKKAA	Basal	3/4	0/4	12	P08708	2-13	RPS17	MGC72007,RPS17L,RPS17L1,RPS17L2,S17	Ribosomal protein S17	N	NA	NA
KAARVIIEK	Both	3/4	2/4	9	P08708	11-19	RPS17	MGC72007,RPS17L,RPS17L1,RPS17L2,S17	Ribosomal protein S17	N	A03:01	0.0648
YTRLGNDF	Basal	1/4	0/4	8	P08708	21-28	RPS17	MGC72007,RPS17L,RPS17L1,RPS17L2,S17	Ribosomal protein S17	N	NA	NA
YTRLGNDFHTNK	Basal	2/4	0/4	12	P08708	21-32	RPS17	MGC72007,RPS17L,RPS17L1,RPS17L2,S17	Ribosomal protein S17	N	NA	NA
RLGNDFHTNK	Both	4/4	4/4	10	P08708	23-32	RPS17	MGC72007,RPS17L,RPS17L1,RPS17L2,S17	Ribosomal protein S17	N	A03:01	0.0299
EEIAIIPSK	Basal	1/4	0/4	9	P08708	36-44	RPS17	MGC72007,RPS17L,RPS17L1,RPS17L2,S17	Ribosomal protein S17	N	NA	NA
IAIIPSKKL	Both	2/4	4/4	9	P08708	38-46	RPS17	MGC72007,RPS17L,RPS17L1,RPS17L2,S17	Ribosomal protein S17	N	C03:04	0.0272
AIIPSKKLRNK	Both	4/4	4/4	11	P08708	39-49	RPS17	MGC72007,RPS17L,RPS17L1,RPS17L2,S17	Ribosomal protein S17	N	A03:01	0.1749
IEVDPDTKEML	IFN-α	0/4	3/4	11	P08708	96-106	RPS17	MGC72007,RPS17L,RPS17L1,RPS17L2,S17	Ribosomal protein S17	N	B40:01	0.1571
PDTKEMLKLL	Basal	1/4	0/4	10	P08708	100-109	RPS17	MGC72007,RPS17L,RPS17L1,RPS17L2,S17	Ribosomal protein S17	N	NA	NA
LKLLDFGSLS	IFN-α	0/4	1/4	10	P08708	106-115	RPS17	MGC72007,RPS17L,RPS17L1,RPS17L2,S17	Ribosomal protein S17	N	NA	NA
KLLDFGSLSNL	Both	3/4	3/4	11	P08708	107-117	RPS17	MGC72007,RPS17L,RPS17L1,RPS17L2,S17	Ribosomal protein S17	N	A02:01	0.2199
NLQVTQPTVGMNF	IFN-α	0/4	2/4	13	P08708	116-128	RPS17	MGC72007,RPS17L,RPS17L1,RPS17L2,S17	Ribosomal protein S17	N	NA	NA
LQVTQPTVGMNF	IFN-α	0/4	2/4	12	P08708	117-128	RPS17	MGC72007,RPS17L,RPS17L1,RPS17L2,S17	Ribosomal protein S17	N	NA	NA
STYFTGILQK	Both	4/4	4/4	10	Q16799	120-129	RTN1	NSP	Reticulon 1	N	A03:01	0.0091
RIYKSVLQAVQK	Both	2/4	3/4	12	Q16799	639-650	RTN1	NSP	Reticulon 1	N	A03:01	0.0406
AILEQILSH	Both	4/4	1/4	9	Q96NL0;Q59EK9	68-76	RUNDC3A;RUNDC3B	RAP2IP,RPIB9,RPIP8,RPIP9	RUN domain containing 3A;RUN domain containing 3B	N	A03:01	0.2811
KLIGDTPIDTFL	IFN-α	0/4	3/4	12	P19793;P48443;P28702	440-451	RXRA;RXRG;RXRB	NR2B1,NR2B3,H-2RIIBP,NR2B2,RCoR-1	Retinoid X receptor alpha;Retinoid X receptor gamma;Retinoid X receptor beta	N	A02:01	0.4879
GVSVPLQQK	Both	1/4	2/4	9	P13521	83-91	SCG2	CHGC,SN,SgII	Secretogranin II	Y	A03:01	0.0443
YEENSRDNPF	Both	3/4	2/4	10	P13521	170-179	SCG2	CHGC,SN,SgII	Secretogranin II	Y	B40:01	1.2646
ATLESVFQELGK	Basal	1/4	0/4	12	P13521	196-207	SCG2	CHGC,SgII,SN	Secretogranin II	Y	A03:01	0.5238
LVNAAGSGR	Basal	2/4	0/4	9	P13521	317-325	SCG2	CHGC,SgII,SN	Secretogranin II	Y	NA	NA
KTSYFPNPY	IFN-α	0/4	1/4	9	P13521	449-457	SCG2	CHGC,SgII,SN	Secretogranin II	Y	A03:01/C07:01	0.9091/1.4088
TSYFPNPYNQEK	Basal	1/4	0/4	12	P13521	450-461	SCG2	CHGC,SgII,SN	Secretogranin II	Y	A03:01	1.3754
NQEKVLPRLP	Basal	1/4	0/4	10	P13521	458-467	SCG2	CHGC,SgII,SN	Secretogranin II	Y	NA	NA
NQEKVLPRLPY	Basal	1/4	0/4	11	P13521	458-468	SCG2	CHGC,SgII,SN	Secretogranin II	Y	NA	NA
VKYPEIINSNQV	Basal	1/4	0/4	12	P13521	513-524	SCG2	CHGC,SgII,SN	Secretogranin II	Y	NA	NA
ELSAERPLNEQIAE	Basal	1/4	0/4	14	Q8WXD2	35-48	SCG3	FLJ90833,SgIII	Secretogranin III	Y	NA	NA
AERPLNEQI	IFN-α	0/4	2/4	9	Q8WXD2	38-46	SCG3	FLJ90833,SgIII	Secretogranin III	Y	B49:01	0.0194
SFVDNLNLLK	Basal	2/4	0/4	10	Q8WXD2	70-79	SCG3	FLJ90833,SgIII	Secretogranin III	Y	A03:01	0.8885
ITEKEKIEKE	Basal	1/4	0/4	10	Q8WXD2	81-90	SCG3	FLJ90833,SgIII	Secretogranin III	Y	NA	NA
KLIDDYDSTK	Both	3/4	4/4	10	Q8WXD2	115-124	SCG3	FLJ90833,SgIII	Secretogranin III	Y	A03:01	0.2186
AEDIVHKI	IFN-α	0/4	4/4	8	Q8WXD2	148-155	SCG3	FLJ90833,SgIII	Secretogranin III	Y	B49:01	0.032
AVFDKIVSK	Both	3/4	4/4	9	Q8WXD2	166-174	SCG3	FLJ90833,SgIII	Secretogranin III	Y	A03:01	0.0022
TKTYSEDNFEELQ	Basal	1/4	0/4	13	Q8WXD2	263-275	SCG3	FLJ90833,SgIII	Secretogranin III	Y	NA	NA
KEKETLITI	IFN-α	0/4	2/4	9	Q8WXD2	294-302	SCG3	FLJ90833,SgIII	Secretogranin III	Y	B49:01	0.0067
KLFPAPSEK	Both	2/4	1/4	9	Q8WXD2	353-361	SCG3	FLJ90833,SgIII	Secretogranin III	Y	A03:01	0.0014
RVSEADIQRLLH	Basal	1/4	0/4	12	P05408	34-45	SCG5	7B2,SGNE1,SgV	Secretogranin V	Y	NA	NA
SEADIQRLL	IFN-α	0/4	3/4	9	P05408	36-44	SCG5	7B2,SGNE1,SgV	Secretogranin V	Y	B40:01/B49:01	0.0104/0.0188
AEFSREFQL	IFN-α	0/4	4/4	9	P05408	138-146	SCG5	7B2,SGNE1,SgV	Secretogranin V	Y	B40:01/B49:01	0.0156/0.0449
REFQLHQHL	IFN-α	0/4	4/4	9	P05408	142-150	SCG5	7B2,SGNE1,SgV	Secretogranin V	Y	B40:01	0.008
HLFDPEHDYPG	Both	3/4	4/4	11	P05408	149-159	SCG5	7B2,SGNE1,SgV	Secretogranin V	Y	NA	NA
HLFDPEHDYPGL	Basal	1/4	0/4	12	P05408	149-160	SCG5	7B2,SGNE1,SgV	Secretogranin V	Y	A02:01	0.4226
HLFDPEHDYPGLG	Both	4/4	4/4	13	P05408	149-161	SCG5	7B2,SGNE1,SgV	Secretogranin V	Y	NA	NA
HLFDPEHDYPGLGK	Basal	3/4	0/4	14	P05408	149-162	SCG5	7B2,SGNE1,SgV	Secretogranin V	Y	A03:01	0.5414
LFDPEHDYPG	Basal	1/4	0/4	10	P05408	150-159	SCG5	7B2,SGNE1,SgV	Secretogranin V	Y	NA	NA
LFDPEHDYPGL	Both	3/4	4/4	11	P05408	150-160	SCG5	7B2,SGNE1,SgV	Secretogranin V	Y	NA	NA
LFDPEHDYPGLG	Basal	1/4	0/4	12	P05408	150-161	SCG5	7B2,SGNE1,SgV	Secretogranin V	Y	NA	NA
LFDPEHDYPGLGKW	Both	1/4	1/4	14	P05408	150-163	SCG5	7B2,SGNE1,SgV	Secretogranin V	Y	NA	NA
FDPEHDYPG	Basal	1/4	0/4	9	P05408	151-159	SCG5	7B2,SGNE1,SgV	Secretogranin V	Y	NA	NA
FDPEHDYPGL	Basal	1/4	0/4	10	P05408	151-160	SCG5	7B2,SGNE1,SgV	Secretogranin V	Y	NA	NA
FDPEHDYPGLGKW	Basal	1/4	0/4	13	P05408	151-163	SCG5	7B2,SGNE1,SgV	Secretogranin V	Y	NA	NA
HDYPGLGKW	Basal	1/4	0/4	9	P05408	155-163	SCG5	7B2,SGNE1,SgV	Secretogranin V	Y	B49:01	1.3213
NKKLLYEKMKGGE	Basal	1/4	0/4	13	P05408	164-176	SCG5	7B2,SGNE1,SgV	Secretogranin V	Y	NA	NA
SVNPYLQGQR	Both	4/4	4/4	10	P05408	182-191	SCG5	7B2,SGNE1,SgV	Secretogranin V	Y	A03:01	1.4187
SVNPYLQGQRL	Both	4/4	4/4	11	P05408	182-192	SCG5	7B2,SGNE1,SgV	Secretogranin V	Y	NA	NA
SVNPYLQGQRLD	Both	4/4	4/4	12	P05408	182-193	SCG5	7B2,SGNE1,SgV	Secretogranin V	Y	NA	NA
SVNPYLQGQRLDN	Both	4/4	4/4	13	P05408	182-194	SCG5	7B2,SGNE1,SgV	Secretogranin V	Y	NA	NA
SVNPYLQGQRLDNV	Basal	4/4	0/4	14	P05408	182-195	SCG5	7B2,SGNE1,SgV	Secretogranin V	Y	NA	NA
YLQGQRLDNV	Basal	3/4	0/4	10	P05408	186-195	SCG5	7B2,SGNE1,SgV	Secretogranin V	Y	A02:01	0.6607
YLQGQRLDNVV	Basal	2/4	0/4	11	P05408	186-196	SCG5	7B2,SGNE1,SgV	Secretogranin V	Y	A02:01	1.9699
YLQGQRLDNVVA	Both	4/4	4/4	12	P05408	186-197	SCG5	7B2,SGNE1,SgV	Secretogranin V	Y	NA	NA
RLDNVVAKK	Both	3/4	4/4	9	P05408	191-199	SCG5	7B2,SGNE1,SgV	Secretogranin V	Y	A03:01	0.0403
VVAKKSVPH	Both	4/4	4/4	9	P05408	195-203	SCG5	7B2,SGNE1,SgV	Secretogranin V	Y	A03:01	1.0522
VAKKSVPH	IFN-α	0/4	3/4	8	P05408	196-203	SCG5	7B2,SGNE1,SgV	Secretogranin V	Y	NA	NA
SVPHFSDEDKD	Basal	1/4	0/4	11	P05408	200-210	SCG5	7B2,SGNE1,SgV	Secretogranin V	Y	NA	NA
SVPHFSDEDKDPE	Basal	1/4	0/4	13	P05408	200-212	SCG5	7B2,SGNE1,SgV	Secretogranin V	Y	NA	NA
HFSDEDKDPE	Basal	1/4	0/4	10	P05408	203-212	SCG5	7B2,SGNE1,SgV	Secretogranin V	Y	NA	NA
FSDEDKDPE	Basal	1/4	0/4	9	P05408	204-212	SCG5	7B2,SGNE1,SgV	Secretogranin V	Y	NA	NA
KELDAFFL	IFN-α	0/4	3/4	8	O76038	35-42	SCGN	CALBL,DJ501N12.8,SECRET,SEGN	Secretagogin, EF-hand calcium binding protein	N	B40:01/B49:01	0.4983/0.7761
RIKPPGPTAVPK	Both	3/4	4/4	12	Q9UQR0	285-296	SCML2		Sex comb on midleg;like 2 (Drosophila)	N	A03:01	0.0415
SVKNITPRKK	IFN-α	0/4	1/4	10	Q9UQR0	300-309	SCML2		Sex comb on midleg-like 2 (Drosophila)	N	A03:01	0.2071
IAVPDPSVL	IFN-α	0/4	1/4	9	Q9UQR0	612-620	SCML2		Sex comb on midleg-like 2 (Drosophila)	N	C03:04	0.0023
HEIDGKALFL	IFN-α	0/4	4/4	10	Q9UQR0	658-667	SCML2		Sex comb on midleg-like 2 (Drosophila)	N	B40:01	0.0484
KLGPALKL	IFN-α	0/4	2/4	8	Q9UQR0;Q96GD3	680-687	SCML2;SCMH1	Scml3	Sex comb on midleg-like 2 (Drosophila);Sex comb on midleg homolog 1 (Drosophila)	N	E01:01	1.5466
GEGLFSKV	IFN-α	0/4	4/4	8	Q8WTS6	227-234	SETD7	KIAA1717,KMT7,SET7,SET7/9,Set9	SET domain containing lysine methyltransferase 7	N	B49:01	0.4426
KAFQATQQK	Both	4/4	4/4	9	Q8WTS6	358-366	SETD7	KIAA1717,KMT7,SET7,SET7,Set9	SET domain containing lysine methyltransferase 7	N	A03:01	0.0732
RLFKEREKPLK	Both	1/4	2/4	11	O43166	273-283	SIPA1L1	E6TP1,KIAA0440	Signal induced proliferation associated 1 like 1	N	A03:01	0.1402
SSTYPSLPK	Basal	2/4	0/4	9	O43166	1616-1624	SIPA1L1	E6TP1,KIAA0440	Signal induced proliferation associated 1 like 1	N	A03:01	0.2655
KIAPESAIK	Both	1/4	3/4	9	Q6KCM7;Q9BV35	252-260	SLC25A25;SLC25A23	APC2,FLJ30339,KIAA1896,MCSC,MGC2615,PCSCL	Solute carrier family 25 member 25;Solute carrier family 25 member 23	N	A03:01	0.0389
RTYLVNDKAAK	Both	4/4	4/4	11	Q8IWU4	6-16	SLC30A8	ZNT8,ZnT	Solute carrier family 30 member 8	Y	A03:01	0.1627
RTYLVNDKAAKMY	Basal	4/4	0/4	13	Q8IWU4	6-18	SLC30A8	ZnT-8,ZNT8	Solute carrier family 30 member 8	Y	NA	NA
KMYAFTLE	IFN-α	0/4	3/4	8	Q8IWU4	16-23	SLC30A8	ZnT-8,ZNT8	Solute carrier family 30 member 8	Y	NA	NA
RVQDIFTAGK	IFN-α	0/4	3/4	10	Q9UHI5	185-194	SLC7A8	LAT2,LPI-PC1	Solute carrier family 7 member 8	N	A03:01	0.0385
AVAVTFGEK	IFN-α	0/4	1/4	9	Q9UHI5;Q9NS82	301-309	SLC7A8;SLC7A10	LAT2,LPI-PC1,asc-1	Solute carrier family 7 member 8;Solute carrier family 7 member 10	N	A03:01	0.2709
VTFGEKLLGV	IFN-α	0/4	2/4	10	Q9UHI5	304-313	SLC7A8	LAT2,LPI-PC1	Solute carrier family 7 member 8	N	A02:01	1.4367
REGHLPSVL	IFN-α	0/4	4/4	9	Q9UHI5	346-354	SLC7A8	LAT2,LPI-PC1	Solute carrier family 7 member 8	N	B40:01	0.0594
GVYWQHKPK	IFN-α	0/4	2/4	9	Q9UHI5	466-474	SLC7A8	LAT2,LPI-PC1	Solute carrier family 7 member 8	N	A03:01	0.0912
SLFSFTSPAVK	Both	3/4	3/4	11	Q15797;O15198;Q99717	5-15	SMAD1;SMAD5;SMAD9	Dwfc,JV4,JV5,MADH1,MADH5,MADH6,MADH9,MADR1,SMAD8,SMAD8	SMAD family member 1;SMAD family member 5;SMAD family member 9	N	A03:01	0.085
FSFTSPAV	IFN-α	0/4	1/4	8	Q15797;Q99717;O15198	7-14	SMAD1;SMAD5;SMAD9	JV4-1,MADH1,MADR1,Dwfc,JV5-1,MADH5,MADH6,MADH9,SMAD8,SMAD8/9	SMAD family member 1;SMAD family member 5;SMAD family member 9	N	C03:04	0.8525
VLYVGSKTK	Both	2/4	4/4	9	P37840	37-45	SNCA	NACP,PARK1,PARK4,PD1,alpha,synuclein	Synuclein alpha	N	A03:01	0.0309
GVVHGVATV	IFN-α	0/4	2/4	9	P37840	47-55	SNCA	alpha-synuclein,NACP,PARK1,PARK4,PD1	Synuclein alpha	N	A02:01	0.4519
SEELMTIKL	IFN-α	0/4	1/4	9	O60284	906-914	ST18	KIAA0535,NZF3,ZC2H2C3,ZC2HC10,ZNF387	ST18, C2H2C-type zinc finger	N	B40:01	0.0423
SSYVGRGL	IFN-α	0/4	4/4	8	P52630;Q14765	505-512	STAT2;STAT4	STAT113,	Signal transducer and activator of transcription 2;Signal transducer and activator of transcription 4	N	C03:04	0.8759
RASGQAFEL	Both	2/4	4/4	9	Q93045;P16949	48-56	STMN2;STMN1	C1orf215,FLJ32206,LAP18,Lag,OP18,PP17,PP19,PR22,SCG10,SCGN10,SMN	Stathmin 1;Stathmin 2	N	C03:04	0.1447
KLEAAEERRK	Both	4/4	4/4	10	Q93045;P16949	87-96	STMN2;STMN1	C1orf215,FLJ32206,LAP18,Lag,OP18,PP17,PP19,PR22,RB3,SCG10,SCGN10,SMN	Stathmin 4;Stathmin 1;Stathmin 2	N	A03:01	1.188
RLEAAEERRK	IFN-α	0/4	3/4	10	Q9NZ72	88-97	STMN3	SCLIP	Stathmin 3	N	A03:01	1.0569
KTQEAQVLK	Both	2/4	4/4	9	Q9NZ72	97-105	STMN3	SCLIP	Stathmin 3	N	A03:01	0.0384
AEEKLNYKM	IFN-α	0/4	2/4	9	Q9NZ72	132-140	STMN3	SCLIP	Stathmin 3	N	B40:01	0.1098
REKELHAAEV	IFN-α	0/4	1/4	10	Q9NZ72	159-168	STMN3	SCLIP	Stathmin 3	N	B49:01/B40:01	0.3997/0.9464
GEKIMHDVI	IFN-α	0/4	1/4	9	P61764	11-19	STXBP1	hUNC18,MUNC18-1,rbSec1,UNC18	Syntaxin binding protein 1	N	B49:01/B40:01	0.3827/0.5542
KIMHDVIKK	Both	3/4	3/4	9	P61764	13-21	STXBP1	MUNC18,UNC18,hUNC18,rbSec1	Syntaxin binding protein 1	N	A03:01	0.0154
GEWKVLVV	IFN-α	0/4	4/4	8	P61764	26-33	STXBP1	hUNC18,MUNC18-1,rbSec1,UNC18	Syntaxin binding protein 1	N	B49:01	0.1853
SEKSVHSLI	IFN-α	0/4	2/4	9	P61764	80-88	STXBP1	hUNC18,MUNC18-1,rbSec1,UNC18	Syntaxin binding protein 1	N	B49:01	0.0365
RLAEQIATL	Basal	1/4	0/4	9	P61764	171-179	STXBP1	hUNC18,MUNC18-1,rbSec1,UNC18	Syntaxin binding protein 1	N	A02:01	0.0108
GEYKDNAL	IFN-α	0/4	3/4	8	P61764	193-200	STXBP1	hUNC18,MUNC18-1,rbSec1,UNC18	Syntaxin binding protein 1	N	B40:01	0.1783
GEYKDNALL	Both	3/4	2/4	9	P61764	193-201	STXBP1	MUNC18,UNC18,hUNC18,rbSec1	Syntaxin binding protein 1	N	B40:01	0.016
GEYKDNALLA	IFN-α	0/4	4/4	10	P61764	193-202	STXBP1	hUNC18,MUNC18-1,rbSec1,UNC18	Syntaxin binding protein 1	N	B49:01/B40:01	0.3787/1.0777
HIAEVSQEV	IFN-α	0/4	2/4	9	P61764	295-303	STXBP1	hUNC18,MUNC18-1,rbSec1,UNC18	Syntaxin binding protein 1	N	A02:01	0.0813
VSQEVTRSL	IFN-α	0/4	3/4	9	P61764	299-307	STXBP1	hUNC18,MUNC18-1,rbSec1,UNC18	Syntaxin binding protein 1	N	C03:04	0.0348
SLKDFSSSK	Both	3/4	4/4	9	P61764	306-314	STXBP1	MUNC18,UNC18,hUNC18,rbSec1	Syntaxin binding protein 1	N	A03:01	0.0208
TTMRDLSQMLK	Both	1/4	2/4	11	P61764	322-332	STXBP1	MUNC18,UNC18,hUNC18,rbSec1	Syntaxin binding protein 1	N	A03:01	0.5332
AHLGVPIVTDSTL	Both	2/4	1/4	13	P61764	444-456	STXBP1	MUNC18,UNC18,hUNC18,rbSec1	Syntaxin binding protein 1	N	NA	NA
RISEQTYQL	IFN-α	0/4	3/4	9	P61764	467-475	STXBP1	hUNC18,MUNC18-1,rbSec1,UNC18	Syntaxin binding protein 1	N	A02:01	0.1205
GEYRSGPRLI	IFN-α	0/4	2/4	10	P61764	529-538	STXBP1	hUNC18,MUNC18-1,rbSec1,UNC18	Syntaxin binding protein 1	N	B49:01	0.0993
IGSTHILTPQK	Basal	2/4	0/4	11	P61764	567-577	STXBP1	hUNC18,MUNC18-1,rbSec1,UNC18	Syntaxin binding protein 1	N	NA	NA
GEYQGIPRA	IFN-α	0/4	4/4	9	Q7L0J3	96-104	SV2A	KIAA0736,SV2	Synaptic vesicle glycoprotein 2A	N	B49:01	0.0527
AVDYASRTK	Both	2/4	1/4	9	Q7L0J3	477-485	SV2A	KIAA0736,SV2	Synaptic vesicle glycoprotein 2A	N	A03:01	0.2089
KISDFGLSK	IFN-α	0/4	1/4	9	P43405;P43403;Q8NFD2	509-517	SYK;ZAP70;ANKK1	SRK,STD,ZAP-70,X-kinase	Spleen associated tyrosine kinase;Zeta chain of T-cell receptor associated protein kinase 70;Ankyrin repeat and kinase domain containing 1	N	A03:01	0.0077
KEPLGFVKV	IFN-α	0/4	2/4	9	P08247	23-31	SYP	MRX96	Synaptophysin	N	B49:01	0.1302
AIKLPAGGK	Basal	1/4	0/4	9	O43581	70-78	SYT7	IPCA-7,MGC150517,PCANAP7,SYT-VII	Synaptotagmin 7	N	A03:01	0.241
KQMEQISQFL	IFN-α	0/4	4/4	10	P37802;Q9UI15	88-97	TAGLN2;TAGLN3	HA1756,KIAA0120,NP22,NP25	Transgelin 2;Transgelin 3	N	A02:01	0.3529
TDIFQTVDL	IFN-α	0/4	1/4	9	P37802;Q9UI15	108-116	TAGLN2;TAGLN3	HA1756,KIAA0120,NP22,NP25	Transgelin 2;Transgelin 3	N	NA	NA
AAAEAGLHV	IFN-α	0/4	2/4	9	Q13207	69-77	TBX2		T-box 2	N	C03:04	0.3759
ALGPHPPAA	IFN-α	0/4	1/4	9	Q13207	79-87	TBX2		T-box 2	N	A02:01	0.1096
VEDDPKVTL	IFN-α	0/4	4/4	9	Q13207	101-109	TBX2		T-box 2	N	B40:01	0.0086
ELWDQFHKL	IFN-α	0/4	2/4	9	Q13207	113-121	TBX2		T-box 2	N	A02:01	0.0947
YQNDKITQL	IFN-α	0/4	1/4	9	Q13207;O15119	266-274	TBX2;TBX3	TBX3-ISO,UMS,XHL	T-box 2;T-box 3	N	C07:01	0.0175
SEERAGAPL	Both	1/4	1/4	9	Q13207	368-376	TBX2		box 2	N	B40:01	0.177
RLNKAILRY	Both	1/4	3/4	9	P35443	94-102	THBS4		Thrombospondin 4	N	A03:01	0.0358
RLAATQVEY	Both	3/4	4/4	9	Q9BTF0	37-45	THUMPD2	C2orf8,MGC2454	THUMP domain containing 2	N	A03:01	0.1781
KQFPLIISSV	IFN-α	0/4	1/4	10	Q9BTF0	76-85	THUMPD2	C2orf8,MGC2454	THUMP domain containing 2	N	A02:01	0.3711
LELDAKKEKL	IFN-α	0/4	2/4	10	Q9BTF0	116-125	THUMPD2	C2orf8,MGC2454	THUMP domain containing 2	N	B40:01	0.2478
QEVGKVIGI	IFN-α	0/4	4/4	9	Q9BTF0	224-232	THUMPD2	C2orf8,MGC2454	THUMP domain containing 2	N	B49:01	0.0419
KVIGIAIMK	Both	2/4	3/4	9	Q9BTF0	228-236	THUMPD2	C2orf8,MGC2454	THUMP domain containing 2	N	A03:01	0.0117
KEWPDVYYV	IFN-α	0/4	4/4	9	Q9BTF0	318-326	THUMPD2	C2orf8,MGC2454	THUMP domain containing 2	N	B49:01	0.0292
RSLSEDVRFYY	Both	2/4	4/4	11	Q92545	709-719	TMEM131	CC28,KIAA0257,PRO1048,RW1,YR,23	Transmembrane protein 131	N	NA	NA
SEDVRFYY	IFN-α	0/4	2/4	8	Q92545	712-719	TMEM131	CC28,KIAA0257,PRO1048,RW1,YR-23	Transmembrane protein 131	N	NA	NA
AIFEVNTDLQK	IFN-α	0/4	1/4	11	Q92545	804-814	TMEM131	CC28,KIAA0257,PRO1048,RW1,YR-23	Transmembrane protein 131	N	A03:01	0.1143
KLREPNFTLK	IFN-α	0/4	4/4	10	Q92545	1007-1016	TMEM131	CC28,KIAA0257,PRO1048,RW1,YR-23	Transmembrane protein 131	N	A03:01	0.008
RLSPAPLAH	IFN-α	0/4	1/4	9	Q92545	1320-1328	TMEM131	CC28,KIAA0257,PRO1048,RW1,YR-23	Transmembrane protein 131	N	A03:01	0.0464
GEVFSKLGL	IFN-α	0/4	1/4	9	Q92545	1735-1743	TMEM131	CC28,KIAA0257,PRO1048,RW1,YR-23	Transmembrane protein 131	N	B40:01	0.0775
SLDEKVVSI	IFN-α	0/4	2/4	9	Q14C87	737-745	TMEM132D	KIAA1944,MOLT,PPP1R153	Transmembrane protein 132D	N	A02:01	0.0035
AIKKDFTNK	IFN-α	0/4	1/4	9	Q86VY9	449-457	TMEM200A	KIAA1913,TTMC	Transmembrane protein 200A	N	A03:01	0.0781
ALLPAGLRQK	IFN-α	0/4	2/4	10	P28289	42-51	TMOD1	D9S57E,ETMOD,TMOD	Tropomodulin 1	N	A03:01	0.0126
KEFKDREDL	IFN-α	0/4	4/4	9	P28289	76-84	TMOD1	D9S57E,ETMOD,TMOD	Tropomodulin 1	N	B40:01	0.0613
AAILGMHTL	IFN-α	0/4	1/4	9	P28289	132-140	TMOD1	D9S57E,ETMOD,TMOD	Tropomodulin 1	N	C03:04	0.0202
ALKENSYVK	Both	3/4	4/4	9	P28289	219-227	TMOD1	D9S57E,ETMOD,TMOD	Tropomodulin 1	N	A03:01	0.1766
ALKENSYVKK	Both	3/4	4/4	10	P28289	219-228	TMOD1	D9S57E,ETMOD,TMOD	Tropomodulin 1	N	A03:01	0.127
AEMLKENKV	IFN-α	0/4	2/4	9	P28289	245-253	TMOD1	D9S57E,ETMOD,TMOD	Tropomodulin 1	N	B49:01	0.0418
FISGAGILRL	IFN-α	0/4	1/4	10	P28289	263-272	TMOD1	D9S57E,ETMOD,TMOD	Tropomodulin 1	N	A02:01/C03:04	1.1785/1.9369
RLADLTGPIIPK	Both	2/4	4/4	12	P28289	343-354	TMOD1	D9S57E,ETMOD,TMOD	Tropomodulin 1	N	A03:01	0.0432
LTGPIIPK	Both	4/4	3/4	8	P28289	347-354	TMOD1	D9S57E,ETMOD,TMOD	Tropomodulin 1	N	A03:01	1.5623
PEDPHPLSVV	IFN-α	0/4	1/4	10	O75382	99-108	TRIM3	BERP,HAC1,RNF22,RNF97	Tripartite motif containing 3	N	B49:01	1.8937
STSPYFLEH	Both	3/4	4/4	9	P41732	160-168	TSPAN7	A15,CD231,DXS1692E,MRX58,MXS1,TALLA,TM4SF2	Tetraspanin 7	Y	A03:01/C07:01	0.3166/0.7918
MASHRLLLL	IFN-α	0/4	1/4	9	P02766	9-21	TTR	CTS,CTS1,HsT2651,PALB	Transthyretin	N	C03:04	0.1675
YSYSTTAVVTNPK	Basal	1/4	0/4	13	P02766	134-146	TTR	CTS,CTS1,HsT2651,PALB	Transthyretin	N	NA	NA
SYSTTAVVTNPKE	Basal	1/4	0/4	13	P02766	135-147	TTR	CTS,CTS1,HsT2651,PALB	Transthyretin	N	NA	NA
STTAVVTNPK	Both	4/4	1/4	10	P02766	137-146	TTR	CTS,CTS1,HsT2651,PALB	Transthyretin	N	A03:01	0.577
STTAVVTNPKE	Basal	1/4	0/4	11	P02766	137-147	TTR	CTS,CTS1,HsT2651,PALB	Transthyretin	N	NA	NA
TTAVVTNPK	Both	4/4	3/4	9	P02766	138-146	TTR	CTS,CTS1,HsT2651,PALB	Transthyretin	N	A03:01	0.5119
IEDGKGTILI	IFN-α	0/4	4/4	10	Q9UBT2	482-491	UBA2	ARX,FLJ13058,HRIHFB2115,SAE2	Ubiquitin like modifier activating enzyme 2	N	B49:01/B40:01	0.4859/0.7083
KLDEKENLSAK	Both	3/4	1/4	11	Q9UBT2	613-623	UBA2	ARX,FLJ13058,HRIHFB2115,SAE2	Ubiquitin like modifier activating enzyme 2	N	A03:01	0.1735
IEQKEELDDVIA	Basal	1/4	0/4	12	Q9UBT2	627-638	UBA2	ARX,FLJ13058,HRIHFB2115,SAE2	Ubiquitin like modifier activating enzyme 2	N	NA	NA
IEQKEELDDVIALD	Basal	1/4	0/4	14	Q9UBT2	627-640	UBA2	ARX,FLJ13058,HRIHFB2115,SAE2	Ubiquitin like modifier activating enzyme 2	N	NA	NA
GTIGLIHAV	Both	4/4	4/4	9	P09936	91-99	UCHL1	PARK5,PGP9,Uch,L1	Ubiquitin C;terminal hydrolase L1	N	A02:01	0.1773
KQFLSETEK	Basal	1/4	0/4	9	P09936	115-123	UCHL1	PARK5,PGP9.5,Uch-L1	Ubiquitin C-terminal hydrolase L1	N	A03:01	0.3288
GEVRFSAV	Both	2/4	4/4	8	P09936	210-217	UCHL1	PARK5,PGP9,Uch,L1	Ubiquitin C;terminal hydrolase L1	N	B49:01	0.541
SEAEKGQWEDASL	IFN-α	0/4	3/4	13	Q969E3	41-53	UCN3	SPC,UCNIII	Urocortin 3	Y	B40:01	0.5808
SEAEKGQWEDASLL	IFN-α	0/4	2/4	14	Q969E3	41-54	UCN3	SPC,UCNIII	Urocortin 3	Y	B40:01	1.1068
AEKGQWEDASL	IFN-α	0/4	3/4	11	Q969E3	43-53	UCN3	SPC,UCNIII	Urocortin 3	Y	B40:01	0.3317
AEKGQWEDASLL	IFN-α	0/4	2/4	12	Q969E3	43-54	UCN3	SPC,UCNIII	Urocortin 3	Y	B40:01	0.3394
GQWEDASLLSK	IFN-α	0/4	4/4	11	Q969E3	46-56	UCN3	SPC,UCNIII	Urocortin 3	Y	A03:01	0.6854
SEYGFAEKV	IFN-α	0/4	4/4	9	Q6BDS2;A0JNW5	113-121	UHRF1BP1;UHRF1BP1L	C6orf107,dJ349A12.1,FLJ20302,ICBP90,KIAA0701	UHRF1 binding protein 1;UHRF1 binding protein 1 like	N	B49:01	0.0035
AEPKDFKRI	IFN-α	0/4	4/4	9	Q9UPW8	367-375	UNC13A	KIAA1032,Munc13-1	Unc-13 homolog A	N	B49:01	0.2417
NLFHFVTDV	IFN-α	0/4	1/4	9	Q9UPW8	825-833	UNC13A	KIAA1032,Munc13-1	Unc-13 homolog A	N	A02:01	0.1982
KELGQLSKL	IFN-α	0/4	2/4	9	Q9UPW8	1434-1442	UNC13A	KIAA1032,Munc13-1	Unc-13 homolog A	N	B40:01/B49:01	0.0579/0.1047
IIGPQLSDK	Both	1/4	1/4	9	Q9UPW8	1573-1581	UNC13A	KIAA1032,Munc13	Unc;13 homolog A	N	A03:01	0.6635
ATFPPFLHK	Both	2/4	4/4	9	Q9P2D8	183-191	UNC79	KIAA1409	Unc;79 homolog (C; elegans)	N	A03:01	0.0014
KEFPFPTTI	IFN-α	0/4	4/4	9	Q9P2D8	1185-1193	UNC79	KIAA1409	Unc-79 homolog (C. elegans)	N	B49:01	0.0014
SEFKIQIV	IFN-α	0/4	4/4	8	Q9P2D8	1827-1834	UNC79	KIAA1409	Unc-79 homolog (C. elegans)	N	B49:01	0.0309
REYQDLLNV	Both	4/4	4/4	9	P08670;Q16352	381-389	VIM;INA	NEF5,NF,66	Internexin neuronal intermediate filament protein alpha;Vimentin	N	B49:01	0.0068
REYQDLLNVKM	IFN-α	0/4	4/4	11	P08670;Q16352	381-391	VIM;INA	NEF5,NF-66	Vimentin;Internexin neuronal intermediate filament protein alpha	N	B40:01	0.1942
HLVLDLAQA	IFN-α	0/4	1/4	9	Q8N398	105-113	VWA5B2	DKFZp761K032,LOC90113	Von Willebrand factor A domain containing 5B2	N	A02:01	0.8443
AARDSEQSTDALTD	Basal	1/4	0/4	14	Q8N398	624-637	VWA5B2	DKFZp761K032,LOC90113	Von Willebrand factor A domain containing 5B2	N	NA	NA
SYIREQYVL	IFN-α	0/4	4/4	9	Q8N398	659-667	VWA5B2	DKFZp761K032,LOC90113	Von Willebrand factor A domain containing 5B2	N	C07:01	0.5848
KVGALSTEVLG	Basal	1/4	0/4	11	Q8N398	734-744	VWA5B2	DKFZp761K032,LOC90113	Von Willebrand factor A domain containing 5B2	N	NA	NA
ALSTEVLGR	Both	3/4	1/4	9	Q8N398	737-745	VWA5B2	DKFZp761K032,LOC90113	Von Willebrand factor A domain containing 5B2	N	A03:01	0.7028
RQHRAALAGR	IFN-α	0/4	1/4	10	Q8N398	745-754	VWA5B2	DKFZp761K032,LOC90113	Von Willebrand factor A domain containing 5B2	N	NA	NA
RAALAGRSL	Both	4/4	4/4	9	Q8N398	748-756	VWA5B2	DKFZp761K032,LOC90113	Von Willebrand factor A domain containing 5B2	N	C03:04	0.0408
TAVPPSGEL	IFN-α	0/4	1/4	9	Q8N398	819-827	VWA5B2	DKFZp761K032,LOC90113	Von Willebrand factor A domain containing 5B2	N	C03:04	0.0048
REVLPGALQV	IFN-α	0/4	1/4	10	Q8N398	947-956	VWA5B2	DKFZp761K032,LOC90113	Von Willebrand factor A domain containing 5B2	N	B49:01	0.0475
VVYSKGLQR	Both	2/4	4/4	9	Q8N398	983-991	VWA5B2	DKFZp761K032,LOC90113	Von Willebrand factor A domain containing 5B2	N	A03:01	0.0334
QEAPGSFRL	IFN-α	0/4	3/4	9	Q8N398	1064-1072	VWA5B2	DKFZp761K032,LOC90113	Von Willebrand factor A domain containing 5B2	N	B40:01	0.0144
RASPFAVHR	Both	3/4	4/4	9	Q8N398	1089-1097	VWA5B2	DKFZp761K032,LOC90113	Von Willebrand factor A domain containing 5B2	N	A03:01/C07:01	0.5132/1.0329
AEGLGGTDL	IFN-α	0/4	1/4	9	Q8N398	1154-1162	VWA5B2	DKFZp761K032,LOC90113	Von Willebrand factor A domain containing 5B2	N	B40:01	0.2003
SETDLERAV	IFN-α	0/4	1/4	9	O76024	168-176	WFS1	DFNA14,DFNA38,DFNA6,DIDMOAD,WFS	Wolframin ER transmembrane glycoprotein	N	B49:01	0.0339
SESKNYIAL	IFN-α	0/4	3/4	9	O76024	236-244	WFS1	DFNA14,DFNA38,DFNA6,DIDMOAD,WFS	Wolframin ER transmembrane glycoprotein	N	B40:01	0.0163
AEVNFGWNHL	IFN-α	0/4	2/4	10	O76024	393-402	WFS1	DFNA14,DFNA38,DFNA6,DIDMOAD,WFS	Wolframin ER transmembrane glycoprotein	N	B40:01	0.1323
ASFSVVGMVK	IFN-α	0/4	2/4	10	O76024	616-625	WFS1	DFNA14,DFNA38,DFNA6,DIDMOAD,WFS	Wolframin ER transmembrane glycoprotein	N	A03:01	0.1797
EEDDVTKDIVL	IFN-α	0/4	1/4	11	O76024	794-804	WFS1	DFNA14,DFNA38,DFNA6,DIDMOAD,WFS	Wolframin ER transmembrane glycoprotein	N	B40:01	0.4384
SEFKSVLL	IFN-α	0/4	4/4	8	O76024	808-815	WFS1	DFNA14,DFNA38,DFNA6,DIDMOAD,WFS	Wolframin ER transmembrane glycoprotein	N	B40:01/B49:01	0.1222/0.1244
IRSSKLIQH	IFN-α	0/4	1/4	9	O75123	329-337	ZNF623	KIAA0628	Zinc finger protein 623	N	C07:01	0.4547
RIHTGEKPYK	IFN-α	0/4	2/4	10	Q8TF20;Q9UEG4;O14628;Q14586;P17097;Q6ZN19;Q5HY98;Q8IWY8;Q7L945;Q8NF99;Q9UII5;P17040;Q16587;Q15937;Q86TJ5;Q9HCL3	341-350	ZNF721;ZNF629;ZNF195;ZNF267;ZNF7;ZNF841;ZNF766;ZSCAN29;ZNF627;ZNF397;ZNF107;ZSCAN20;ZNF74;ZNF79;ZNF554;ZFP14	KIAA1982,KIAA0326,ZNF65,HZF2,HF.16,KOX4,LOC284371,FLJ35867,Zfp690,ZNF690,FLJ90365,MGC13250,ZNF47,ZSCAN15,smap-7,ZFD25,ZNF588,KOX29,ZNF31,ZNF360,Cos52,Zfp520,ZNF520,pT7,FLJ34817,KIAA1559,ZNF531	Zinc finger protein 721;Zinc finger protein 629;Zinc finger protein 195;Zinc finger protein 267;Zinc finger protein 7;Zinc finger protein 841;Zinc finger protein 766;Zinc finger and SCAN domain containing 29;Zinc finger protein 627;Zinc finger protein 397;Zinc finger protein 107;Zinc finger and SCAN domain containing 20;Zinc finger protein 74;Zinc finger protein 79;Zinc finger protein 554;ZFP14 z…	N	A03:01	0.1328
