# Supplementary material for: Interferon-α promotes HLA-B-restricted presentation of conventional and alternative antigens in human pancreatic β-cells
Source: Nat Commun. 2025 Jan 17;16:765. doi: 10.1038/s41467-025-55908-9 (PMC11748642; doi:10.1038/s41467-025-55908-9)
Supplement: Supplementary file 14 — Source Data [file 41467_2025_55908_MOESM14_ESM.xlsx]

## Sheet: Fig 1a
	Number of peptide (×10−3)
	Peptide length (aa)	Basal	IFN-α
	7	0.599	0.391
	8	1.49	3.88
	9	12.826	32.93
	10	6.088	10.691
	11	3.348	4.821
	12	2.054	1.544
	13	1.616	1.097
	14	1.311	0.69
	15	1.253	0.668
	16	1.058	0.549
	17	1.004	0.714
	18	0.74	0.37
	19	0.59	0.26
	≥20	2.572	1.34

## Sheet: Fig 2a-b
		Percent out of total peptides (per column)					Number of peptides
	Gene name	ECN90 basal	ECN90 IFN-α	Islet #1	Islet #2	log2 FC (IFN-α/basal)	ECN90 basal	ECN90 IFN-α	Islet #1	Islet #2
	** CHGA	23.11	10.57	2.49	4.59	-1.13	116	71	7	10
	** INS	10.76	5.51	10.32	11.01		54	37	29	24
	* KIF1A	2.79	4.91	3.56	2.29		14	33	10	5
	** SCG5	5.78	2.38	0.36		-1.28	29	16	1
	* MAP1B	3.59	2.38	1.07	0.46		18	16	3	1
	RFX6	1.59	2.08	0.71	1.38		8	14	2	3
	STXBP1	1.39	2.08	0.36	0.46		7	14	1	1
	** ABCC8	1.2	1.93		0.92		6	13		2
	** PTPRN	0.8	1.93	3.91	2.29	1.28	4	13	11	5
	** CPE	1	1.79		1.38		5	12		3
	TMOD1	0.8	1.79	0.36		1.16	4	12	1
	DPYSL2	2.59	1.64				13	11
	HSPA5	1.59	1.64	2.14	2.29		8	11	5	5
	VWA5B2	1.59	1.64				8	11
	RPS17	1.99	1.49	4.27			10	10	12
	KPNA2	1.79	1.34	0.71	0.92		9	9	2	2
	** PCSK1	1.79	1.34		0.46		9	9		1
	CADPS	1	1.34				5	9
	ATP2A3	0.2	1.34	0.36		2.75	1	9	1
	PEG10	0.6	1.19		1.38		3	8		3
	KIAA1324	0.4	1.19	1.07		1.58	2	8	3
	RANBP2	0.4	1.19	0.36	3.67	1.58	2	8	1	8
	THUMPD2	0.4	1.19			1.58	2	8
	SLC7A8		1.19					8
	** PCSK2	1.2	1.04		0.92		6	7		2
	ARFGEF3	0.8	1.04	0.71			4	7	2
	DIDO1	0.6	1.04				3	7
	MYCBP2	0.4	1.04	0.71	0.92	1.39	2	7	2	2
	GOPC	0.2	1.04	0.36		2.39	1	7	1
	** SCG3	1.4	0.89		0.46		7	6		1
	TBX2	0.2	0.89	0.36		2.16	1	6	1
	TMEM131	0.2	0.89	1.42	0.46	2.16	1	6	4	1
	ABCG1		0.89					6
	CACNA2D2		0.89					6
	** UCN3		0.89	2.49	1.38			6	7	3
	WFS1		0.89					6
	HNRNPCL4	0.8	0.74	2.14	1.83		4	5	6	4
	ORC3	0.8	0.74	0.71			4	5	2
	EPB41L3	0.6	0.74	0.71	1.38		3	5	2	3
	DACH1	0.4	0.74				2	5

## Sheet: Fig 2c-d
Fig. 2c		Chymotrypsin motif:
Number of peptides		Low-affinity	High-affinity	None
	Basal	41	65	390
	IFN-α	38	190	427
Fig. 2d		Chymotrypsin motif:
Percent peptides		Low-affinity	High-affinity	None
	Basal	8.3	13.1	78.6
	IFN-α	5.8	29	65.2

## Sheet: Fig 4a-b-c
Fig. 4a	Percent β-cell enriched peptides
		A02:01	A03:01	B40:01	B49:01	C03:04	C07:01	E01:01	N.A.
	IFN-α	12.6488	28.5714	17.5595	16.0714	5.65476	2.67857	1.04167	15.7738
	Basal	6.97211	34.4622	3.18725	4.98008	2.98805	1.99203	0.796813	44.6215
Fig. 4b			Percent of peptides
			Granule proteins	Other proteins
	HLA-A,-B,-C,-E	Basal	32.3741	67.6259
		IFN-α	22.2615	77.7385
	HLA-A	Basal	25.9615	74.0385
		IFN-α	18.4116	81.5884
	HLA-B	Basal	51.2195	48.7805
		IFN-α	25.6637	74.3363
	HLA-C	Basal	48	52
		IFN-α	23.2143	76.7857
Fig. 4c			Number of peptides
			Granule proteins	Other proteins
	HLA-A,-B,-C,-E	Basal	90	188
		IFN-α	126	440
	HLA-A	Basal	54	154
		IFN-α	51	226
	HLA-B	Basal	21	20
		IFN-α	58	168
	HLA-C	Basal	12	13
		IFN-α	13	43

## Sheet: Fig 4d-e
	Fig 4d												Fig 4e
	GRANULE PROTEINS												NON-GRANULE PROTEINS
	Intensity values - all HLA binders			Intensity values - HLA-A ligands			Intensity values - HLA-B ligands			Intensity values - HLA-C ligands			Intensity values - all HLA binders			Intensity values - HLA-A ligands			Intensity values - HLA-B ligands			Intensity values - HLA-C ligands
	Peptide	Basal	IFN-α	Peptide	Basal	IFN-α	Peptide	Basal	IFN-α	Peptide	Basal	IFN-α	Peptide	Basal	IFN-α	Peptide	Basal	IFN-α	Peptide	Basal	IFN-α	Peptide	Basal	IFN-α
	VEVNVIRV	3899.77	80528.6	IIFESPFNK	119027	222958	VEVNVIRV	3899.77	80528.6	KRGAILEF	21712.4	269897	TEAQRFSSL	16727.9	14270.8	KVRDQQLVY	19429	82750.5	TEAQRFSSL	16727.9	14270.8	VATGLHTEL	4280.7	24615.8
	KEADFSPSV	21647.4	209929	HLSDHLMQA	1376.56	3416.13	KEADFSPSV	21647.4	209929	RAYGFRGPGPQL	1.18265e+06	729077	GEYGDQNSRL	9398.73	67058.2	SLWGSLKPK	23497.4	33286	GEYGDQNSRL	9398.73	67058.2	MRKEFTLEF	21314.4	160494
	KEADFSPSVAF	78.1278	6255.61	GTIQREGTLK	26578.8	39678.5	KEADFSPSVAF	78.1278	6255.61	YGFRGPGPQL	6.80659e+06	4.42482e+06	GEYGDQNSRLV	2896.28	56037.4	GIYYVPKGK	13143.5	22899.3	GEYGDQNSRLV	2896.28	56037.4	IAMGSGTAV	5740.23	129375
	SEFLSSAEI	110830	892751	VLIAAVTSI	95660.9	49338.7	SEFLSSAEI	110830	892751	GFRGPGPQL	526306	475487	GEYIAPEKI	32715.4	129039	SLYHRVLLY	29498.6	353418	GEYIAPEKI	32715.4	129039	ISAIPTRSL	14667.6	96368.2
	IIFESPFNK	119027	222958	GLLAPSLIPK	6405.98	6148.46	VEWTGLKV	702.221	2363.39	FRGPGPQL	444362	1.72228e+06	REFFNDLDL	7.28511	18775.5	FIHDILTEV	45186.1	66016.7	REFFNDLDL	7.28511	18775.5	ASNSVILHL	7895.05	171634
	HLSDHLMQA	1376.56	3416.13	LLAPSLIPK	2756.48	4090.92	YEARFQQKL	10252.2	23093.8	FRGPGPQLR	15916.7	50960.8	KVRDQQLVY	19429	82750.5	TISKLMTEYKK	6072.06	9654.26	REIDRQEVI	20238.1	67828.6	KRLTPNYTL	2822.7	36704.6
	GTIQREGTLK	26578.8	39678.5	SILRHQNLLK	84564.4	37326.9	LEFDKPEKL	105703	467821	KVAHQLQAL	18749.6	9958.38	SLWGSLKPK	23497.4	33286	RMLERVIGR	6905.47	3065.48	EEGPIIKEI	20820.5	123543	SRPEFIKHL	9243.17	183186
	VEWTGLKV	702.221	2363.39	NLLKELQDL	15290.5	19861.2	KELQDLAL	7825.89	157121	AAFVNQHL	1103.95	11184.4	GIYYVPKGK	13143.5	22899.3	GTNDGPALKK	8191.09	37998.8	SEEGKSLWEL	255.943	5352.4	SAIPHPLIM	6877.08	25444.2
	YEARFQQKL	10252.2	23093.8	LLKELQDLAL	1708.33	6483.07	HSGFEDELSEVL	5026.71	4483.54	RRGDLHVTL	95733.6	299158	SLYHRVLLY	29498.6	353418	SIQKPYNQK	13016	13629.3	KEYEPEMGKV	47483.8	433740	IAEEQQRIL	40566.5	152585
	VLIAAVTSI	95660.9	49338.7	ALPEPMQESK	219756	134243	SEVLENQSSQAEL	3495.78	41324.9	KTVDGPREL	78409.4	295088	FIHDILTEV	45186.1	66016.7	RVRQPILQY	82058.4	70969.3	KEYEPEMGKVI	4268.37	271474	AAIHISETL	8731.2	66074.4
	GLLAPSLIPK	6405.98	6148.46	VVLNPHPSLGYK	12431.3	19907.9	AVEEPSSKDV	56100.7	7984.86	RNGVGLEF	39174.7	134567	KMPLKPIFL	8662.78	35643.5	QLMEKLREK	2953.76	10560.7	YEPEMGKVI	1057.92	55671.6	VTKEGLEL	2878.67	19784.6
	LLAPSLIPK	2756.48	4090.92	VLNPHPSLGY	409770	254071	AVEEPSSKDVM	10981.2	2177.84				TISKLMTEYKK	6072.06	9654.26	KLREKQLSH	1.46679e+06	3.2604e+06	IEDPVRPEV	25756.4	158178	YAANPRPDAL	2781.16	13153.5
	KRGAILEF	21712.4	269897	AVVPQGLFRGGK	404409	235437	VEEPSSKDV	17090.1	24771.4				REIDRQEVI	20238.1	67828.6	VILHPTPNSPK	24830.8	1247.89	REKQLSHSL	53863.4	377828	AANPRPDAL	42454.8	303343
	LEFDKPEKL	105703	467821	RAYGFRGPGPQLR	6.96372e+06	2.05111e+06	VEEPSSKDVM	5661.65	93698.1				EEGPIIKEI	20820.5	123543	SLFEMVQRL	2138.31	18888.3	IEDPNFKNKV	881.101	33947.8	VAVPHTPGL	16070.4	122435
	RSAAVLALL	31518.5	1.02654e+06	RVAQLDQLLH	104738	36939.6	KEIRKGESRSEAL	429218	1.08349e+06				RMLERVIGR	6905.47	3065.48	SLLERVLMK	32144.1	130853	REPVTLDFL	1701.88	12251.6	IRWKEVREL	14410	89293.2
	SILRHQNLLK	84564.4	37326.9	RVAQLDQLLHY	416597	111945	GESRSEAL	934.921	41994.8				SEEGKSLWEL	255.943	5352.4	SSFLSFTVK	24845.8	8229.06	FESEGHVFI	1694.08	20247.6	AAIGPAKEL	12478.9	78856.6
	NLLKELQDL	15290.5	19861.2	AQLDQLLHY	566528	155927	GELEQEEERL	941.642	17321.5				KEYEPEMGKV	47483.8	433740	KTYETIRNR	75324	144754	VEEESGKEVL	3989.73	41925.3	RRTAQVRYL	98742.5	455258
	LLKELQDLAL	1708.33	6483.07	KIAEKFSQR	5686.95	7513.84	KEWEDSKRW	28466.2	1540.37				KEYEPEMGKVI	4268.37	271474	VLYRPDGQHDGK	1.68116e+06	404115	MEVEGGEKL	3644.44	44158.4	IAIIPSKKL	16990.5	196784
	KELQDLAL	7825.89	157121	ASAPGYLAITK	109895	207900	SSREDSLEAGL	18399.3	164.195				YEPEMGKVI	1057.92	55671.6	SLNQAVVSK	17504.3	21354.1	EEYGKLQKI	4125.51	19708.6	FSFTSPAV	801.681	29427.5
	HSGFEDELSEVL	5026.71	4483.54	KMFPEVKEK	109872	352823	REDSLEAGL	4490.19	53737.5				VATGLHTEL	4280.7	24615.8	SLYKKNIQR	475554	2.89498e+06	AEAVFRAI	9064.72	210462	SSYVGRGL	1092.49	42205
	SEVLENQSSQAEL	3495.78	41324.9	KVAPVIKAR	2547.62	13070.7	REDSLEAGLPL	4712.07	111457				MRKEFTLEF	21314.4	160494	KMDENQFVA	13010.6	46562.1	AEAMKVKKI	11430.8	68646.8	KRAS(+79.97)GQAFEL	70176.2	336117
	AVEEPSSKDV	56100.7	7984.86	ALWGPDPAA	31351.4	30798.3	REDSLEAGLPLQV	50464.1	33037.4				IAMGSGTAV	5740.23	129375	RTAGAIRGR	1.19421e+06	1.53612e+06	RERELRETL	2647.12	81364.3	RASGQAFEL	86304.6	372560
	AVEEPSSKDVM	10981.2	2177.84	ALWGPDPAAA	1.98513e+08	2.16232e+08	LEAGLPLQV	1.48968e+06	5.25343e+06				IEDPVRPEV	25756.4	158178	KMKAPEKKPLVK	336665	511245	LEAAIRTV	1943.75	14454.2	VSQEVTRSL	11889.8	49318.6
	VEEPSSKDV	17090.1	24771.4	HLVEALYLV	693602	7.80497e+06	IEAELEKV	5303.23	33015.1				GTNDGPALKK	8191.09	37998.8	HLVGGLHTV	7671.45	17139.2	TEALLRVLL	1060.85	194940	AAILGMHTL	1189.07	6845.29
	VEEPSSKDVM	5661.65	93698.1	IVNWKLILH	3748.96	9817.29	IEAELEKVA	23260.1	67051.9				ISAIPTRSL	14667.6	96368.2	AIAEAMKVK	40354.7	138878	REDGSHILTV	9775.48	115633	MASHRLLLL	530.532	3982.36
	ALPEPMQESK	219756	134243	KLNKPSQLK	11198.6	10386.9	AELEKVAHQL	4392.59	18507.5				SIQKPYNQK	13016	13629.3	ILMGVLKEV	5711.96	18374.4	HERFPFELV	5991.58	200544	SYIREQYVL	9792.39	38249.6
	VVLNPHPSLGYK	12431.3	19907.9	KLPFAEGLYH	44881.2	6093.18	FEGRELLVI	2257.52	85560.5				RVRQPILQY	82058.4	70969.3	RIFEPPPPK	15051.8	104718	AEAVNRAITI	78564.4	143440	RAALAGRSL	89341.4	549210
	VLNPHPSLGY	409770	254071	HFYHNGLAK	20338.8	5351.06	RNFPDLDRI	52807.9	175856				QLMEKLREK	2953.76	10560.7	VVFVIDPGFAK	1081.36	13025.3	SELITPHAI	9118.78	96759.3	TAVPPSGEL	6585.49	222046
	KEIRKGESRSEAL	429218	1.08349e+06	VVGPALTFR	9852.21	129045	KEGGPNNHL	22355.5	113845				KLREKQLSH	1.46679e+06	3.2604e+06	KTAPPGSAVGK	1941.36	12481.7	SEDITRYYL	496.08	17972.4	IRSSKLIQH	3348.17	20852.3
	GESRSEAL	934.921	41994.8	SLYHVYEV	32699.4	134751	KEGGPNNHLL	49259	131790				REKQLSHSL	53863.4	377828	AAATPAIKK	13614.5	28320.3	GEYVIKSLF	873.24	4528.33
	AVVPQGLFRGGK	404409	235437	AVAEEVNAILK	254227	928519	VEVLKREPL	5609.92	73623.7				ASNSVILHL	7895.05	171634	SLYSYFSSR	12644.6	12874.8	GESGKSTIV	877888	1.41474e+07
	GELEQEEERL	941.642	17321.5	TSYFPNPYNQEK	20507.9	9491.89	GERGFFYTP	74824.5	1.08112e+06				IEDPNFKNKV	881.101	33947.8	SSSGLHPPK	37464.7	42046.4	GELERALSAV	11329.1	90347
	KEWEDSKRW	28466.2	1540.37	KLIDDYDSTK	201122	184056	REAEDLQV	30318.8	403418				KRLTPNYTL	2822.7	36704.6	AAYKSILRK	9417.16	25910.9	TETQAEKVVL	5136.66	157485
	KMDQLAKEL	2.71892e+06	4.27827e+06	AVFDKIVSK	112785	194532	REAEDLQVGQV	8171.79	275818				REPVTLDFL	1701.88	12251.6	ITSDRLLIK	86746.6	105650	HEGLGISI	865.298	21194.4
	RAYGFRGPGPQL	1.18265e+06	729077	HLFDPEHDYPGLGK	1281.09	1168.15	REAEDLQVGQVEL	4449.06	923549				FESEGHVFI	1694.08	20247.6	KVFNLYPRKG	3809.94	18785.4	KEHGVPILI	26759.5	371612
	RAYGFRGPGPQLR	6.96372e+06	2.05111e+06	SVNPYLQGQR	913223	399243	AEDLQVGQV	80240.9	2.94806e+06				VEEESGKEVL	3989.73	41925.3	KTHNSSLEY	134815	258699	SEYPIVDGKL	46564.2	2.02896e+06
	YGFRGPGPQL	6.80659e+06	4.42482e+06	YLQGQRLDNV	14172.3	4940.79	AEDLQVGQVEL	28394.9	2.51399e+06				MEVEGGEKL	3644.44	44158.4	RLAELRGVPR	41266.2	28520.8	SEYPIVDGKLSI	5863.72	165941
	GFRGPGPQL	526306	475487	RLDNVVAKK	42670.9	99587.5	VELGGGPGAGSL	143440	1.10251e+06				VILHPTPNSPK	24830.8	1247.89	RIVAPPGGR	631346	556641	AEAYLGKKV	161323	3.18072e+06
	FRGPGPQL	444362	1.72228e+06	VVAKKSVPH	2.75797e+06	4.19884e+06	REAEDLQGSL	1191.64	44810.4				SLFEMVQRL	2138.31	18888.3	GSYVTHETK	35708.7	118719	SEYHYEYTA	1319.45	9864.52
	FRGPGPQLR	15916.7	50960.8	RTYLVNDKAAK	491209	1.50435e+06	AEDQQARVL	5649.16	26765				SLLERVLMK	32144.1	130853	KITGQSLGY	7642.03	723.16	TEKVSKISL	3484.71	113169
	SSREDSLEAGL	18399.3	164.195	STSPYFLEH	96139.3	293372	SELPPEGVL	504.71	91676.4				SSFLSFTVK	24845.8	8229.06	ILVDQVTGV	26607.1	129304	KETEKIIAEL	7210.09	78061.6
	REDSLEAGL	4490.19	53737.5	GQWEDASLLSK	20779.2	77319.6	GEDARGTWTL	3834.47	76007.1				KTYETIRNR	75324	144754	NLLEKDYFGL	1575.01	21135.9	REDGGTLGV	30406.5	391682
	REDSLEAGLPL	4712.07	111457				GEKPASPAV	13209.1	167515				SRPEFIKHL	9243.17	183186	GISETRIEK	28274.8	10078.1	REDGGTLGVF	24311.5	549644
	REDSLEAGLPLQV	50464.1	33037.4				LEILAEHV	1844.38	14881.4				VLYRPDGQHDGK	1.68116e+06	404115	KIKPRHDSGIK	26206.1	9205.07	REREEATYL	10098.1	178940
	LEAGLPLQV	1.48968e+06	5.25343e+06				KEIDIAATL	23223.7	455379				EEYGKLQKI	4125.51	19708.6	SVYYPQVRK	5477.38	16974.9	KEANAISVEL	47588.6	1.45466e+06
	IEAELEKV	5303.23	33015.1				YEENSRDNPF	56620.6	70697.7				SAIPHPLIM	6877.08	25444.2	GLDNETHFL	4506.61	43454.1	AEVPSSVIE	1339.46	47204.8
	IEAELEKVA	23260.1	67051.9				AEDIVHKI	2197.47	50855.1				SLNQAVVSK	17504.3	21354.1	KMFDVGGQR	73844.5	73373.6	GEVKGFLRV	115601	2.46123e+06
	AELEKVAHQL	4392.59	18507.5				SEADIQRLL	1387.06	26457.5				SLYKKNIQR	475554	2.89498e+06	KLDDLHTLYH	979.361	15056.9	RELVVGRI	15906.7	159491
	KVAHQLQAL	18749.6	9958.38				AEFSREFQL	1338.37	64688.9				AEAVFRAI	9064.72	210462	RVFIGNLNTLVVK	35370.6	124269	REYTHSHV	6059.62	95047
	RVAQLDQLLH	104738	36939.6				REFQLHQHL	20293.4	25730.3				KMDENQFVA	13010.6	46562.1	RVPPPPPIA	24183.6	25625.8	TEHRGILL	7349.08	67063.5
	RVAQLDQLLHY	416597	111945				SEAEKGQWEDASL	7553.99	61038.3				RTAGAIRGR	1.19421e+06	1.53612e+06	SLLENLEKI	7941.15	21528.1	AEKLGETEKL	29082.2	246269
	AQLDQLLHY	566528	155927				AEKGQWEDASL	2853.81	70965.5				KMKAPEKKPLVK	336665	511245	KLSLVAAML	26832.8	157422	TEKLSIMI	3270.59	24211
	KIAEKFSQR	5686.95	7513.84										HLVGGLHTV	7671.45	17139.2	KLSLVAAM(+31.99)L	1446.94	27536	SEDFFYIKV	2008.31	24071.6
	RSFEGRELL	19799	110167										AIAEAMKVK	40354.7	138878	TVFDAKRLIGR	360968	502140	VEDRFSDDQL	1516.31	8726.78
	FEGRELLVI	2257.52	85560.5										AEAMKVKKI	11430.8	68646.8	RIINEPTAA	70310.2	142008	LENEKTQLI	9888.95	176510
	RNFPDLDRI	52807.9	175856										RERELRETL	2647.12	81364.3	KLIPRNTVVPTK	2587.84	19669.2	GEIVTEEHL	21178.2	610147
	KEGGPNNHL	22355.5	113845										ILMGVLKEV	5711.96	18374.4	KVYEGERPLTK	11018.3	60613.6	SESPIEKVL	15096.4	405138
	KEGGPNNHLL	49259	131790										LEAAIRTV	1943.75	14454.2	GIPPAPRGV	325851	500919	IETEKTLYL	9512.78	99843.8
	ASAPGYLAITK	109895	207900										RIFEPPPPK	15051.8	104718	KLTDIQIEL	88942.3	139377	GEVDDGARKL	22136.5	70161
	KMMSETLNF	128377	105997										VVFVIDPGFAK	1081.36	13025.3	RVLPLLLAY	700.979	24155.1	GEVLLRSI	749.554	64810.4
	KMFPEVKEK	109872	352823										KTAPPGSAVGK	1941.36	12481.7	SLADRLIGV	577.408	1748.97	READDARLSV	22405.5	77971.8
	KVAPVIKAR	2547.62	13070.7										AAATPAIKK	13614.5	28320.3	SLFGKIKSFTSK	112252	99428.2	AETIFVKV	75816.7	2.0104e+06
	VEVLKREPL	5609.92	73623.7										SLYSYFSSR	12644.6	12874.8	RVRDLLNPK	135932	358959	AEFEKNYAF	12238	339917
	ALWGPDPAA	31351.4	30798.3										TEALLRVLL	1060.85	194940	RVRDLLNPKNK	4559.27	60317.3	EEVESLKSI	925.871	8381.08
	ALWGPDPAAA	1.98513e+08	2.16232e+08										REDGSHILTV	9775.48	115633	AVFNIIFTQK	229039	1.33874e+06	GEDSDEAQMRL	1226.63	9152.22
	AAFVNQHL	1103.95	11184.4										SSSGLHPPK	37464.7	42046.4	RLKEGANINK	122930	335103	KEIDILPTQL	2000.53	48024.1
	HLVEALYLV	693602	7.80497e+06										AAYKSILRK	9417.16	25910.9	YIKDGITRV	185190	1.22566e+06	KEDLTIKI	3912.65	37160.9
	GERGFFYTP	74824.5	1.08112e+06										HERFPFELV	5991.58	200544	LLYPVPLVH	750538	2.49264e+06	FEDPQRREV	202566	2.11526e+06
	REAEDLQV	30318.8	403418										ITSDRLLIK	86746.6	105650	LLYPVPLVHR	3298.54	6548.52	LEVAKSLSA	2118.62	15001.2
	REAEDLQVGQV	8171.79	275818										IAEEQQRIL	40566.5	152585	RLGNTFTFR	86087.7	298856	IEMIPGAHSI	9378.99	49246.1
	REAEDLQVGQVEL	4449.06	923549										AEAVNRAITI	78564.4	143440	RVLDTSVAYV	10553.9	50323.3	KEFETAETLL	811.46	28761.2
	AEDLQVGQV	80240.9	2.94806e+06										KVFNLYPRKG	3809.94	18785.4	VLDTSVAYV	154483	783918	AEFSKTWEF	4450.04	24496.3
	AEDLQVGQVEL	28394.9	2.51399e+06										KTHNSSLEY	134815	258699	RLLTHTFNR	9657.47	13782.4	VEFNHSGELL	1424.48	66560.3
	VELGGGPGAGSL	143440	1.10251e+06										RLAELRGVPR	41266.2	28520.8	KLSEMSVTL	53221.4	297284	LEIEEKINKI	1667.58	81516.9
	REAEDLQGSL	1191.64	44810.4										RIVAPPGGR	631346	556641	RVSPIVSKK	73088.4	288635	GEVDFKEFI	57718.1	1.47825e+06
	RRGDLHVTL	95733.6	299158										GSYVTHETK	35708.7	118719	LLAGTIRSK	41585.4	175304	KEIPLSEIL	847.236	6737.92
	IVNWKLILH	3748.96	9817.29										SELITPHAI	9118.78	96759.3	RIEVNVELRK	28679.4	2467.26	HEAERNIAL	79873.5	515619
	KLNKPSQLK	11198.6	10386.9										KITGQSLGY	7642.03	723.16	AVFPSLLTNPK	22518.2	34550.7	FEEIQHFLL	1181.12	7716.76
	AEDQQARVL	5649.16	26765										ILVDQVTGV	26607.1	129304	KLRKSSHLK	63484.1	84807.7	KEQELQNLL	11056.7	271416
	SELPPEGVL	504.71	91676.4										NLLEKDYFGL	1575.01	21135.9	SMKPEPLFR	40829.8	85774	IEVDPDTKEML	8124.42	391090
	KLPFAEGLYH	44881.2	6093.18										SEDITRYYL	496.08	17972.4	IVWHPANPAEK	5718.49	5594.06	KELDAFFL	968.214	60015.4
	HFYHNGLAK	20338.8	5351.06										AAIHISETL	8731.2	66074.4	SLKPAAKPLPSK	38182.3	11337.1	GEGLFSKV	7200.91	46924.9
	KTVDGPREL	78409.4	295088										GISETRIEK	28274.8	10078.1	KSSTPLSEAK	101369	677763	REGHLPSVL	43233.4	98469.3
	RNGVGLEF	39174.7	134567										KIKPRHDSGIK	26206.1	9205.07	HLPTEVIEK	24621.8	20887.3	SEELMTIKL	3594.05	5722.76
	GEDARGTWTL	3834.47	76007.1										GEYVIKSLF	873.24	4528.33	SLYQDKQEGK	30518.6	10362.1	GEKIMHDVI	19728.3	20558
	GEKPASPAV	13209.1	167515										SVYYPQVRK	5477.38	16974.9	SISEGTVSDK	7618.07	492.894	GEWKVLVV	2606.11	59403.7
	LEILAEHV	1844.38	14881.4										GLDNETHFL	4506.61	43454.1	SLYASLTSEK	6922.52	18978.1	GEYKDNAL	1030	23760.7
	VVGPALTFR	9852.21	129045										KMFDVGGQR	73844.5	73373.6	RTSDVGGYYY	5796.16	10014.2	GEYKDNALLA	7455.78	183798
	SLYHVYEV	32699.4	134751										GESGKSTIV	877888	1.41474e+07	ASPKPAGLK	14476.1	3193.99	GEYRSGPRLI	582.718	10596.2
	KEIDIAATL	23223.7	455379										GELERALSAV	11329.1	90347	KTHSGILGK	34427.2	38079.6	GEYQGIPRA	3445.13	39551.6
	AVAEEVNAILK	254227	928519										TETQAEKVVL	5136.66	157485	GLFTHTIFY	3956.49	27403.4	VEDDPKVTL	19368.9	139297
	YEENSRDNPF	56620.6	70697.7										HEGLGISI	865.298	21194.4	LIYEQVRLK	648.726	27125.9	SEERAGAPL	73898	1.12184e+06
	TSYFPNPYNQEK	20507.9	9491.89										KEHGVPILI	26759.5	371612	RVAETIFVK	4082.68	30507.8	QEVGKVIGI	8284.96	243696
	KLIDDYDSTK	201122	184056										KLDDLHTLYH	979.361	15056.9	GLHGTITQI	20899	61875	KEWPDVYYV	50930.9	127585
	AEDIVHKI	2197.47	50855.1										SEYPIVDGKL	46564.2	2.02896e+06	ALSEILRSGK	49882.3	116423	KEFKDREDL	22635.7	470694
	AVFDKIVSK	112785	194532										SEYPIVDGKLSI	5863.72	165941	SVLEHHRDLMK	3712.83	20168.8	PEDPHPLSVV	1797.17	2355.71
	SEADIQRLL	1387.06	26457.5										RVFIGNLNTLVVK	35370.6	124269	FVFKPNSKK	79440.6	92434.8	GEVRFSAV	81429.5	825671
	AEFSREFQL	1338.37	64688.9										RVPPPPPIA	24183.6	25625.8	KTDPKMLSK	45700.9	57731	SEYGFAEKV	2454.06	81226.9
	REFQLHQHL	20293.4	25730.3										SLLENLEKI	7941.15	21528.1	ATSPIIIHR	9832.13	14949.4	AEPKDFKRI	7337.86	42200.3
	HLFDPEHDYPGLGK	1281.09	1168.15										VTKEGLEL	2878.67	19784.6	KINEKVLQV	12387.8	15404.9	KELGQLSKL	2752.37	52988.1
	SVNPYLQGQR	913223	399243										KLSLVAAML	26832.8	157422	RTPSQIIRK	31020.7	193024	KEFPFPTTI	2150.37	60277.5
	YLQGQRLDNV	14172.3	4940.79										KLSLVAAM(+31.99)L	1446.94	27536	SSFGNMMSK	7060.86	11189	SEFKIQIV	2219.92	12064.7
	RLDNVVAKK	42670.9	99587.5										TVFDAKRLIGR	360968	502140	GLISPGVSV	30570.3	103934	REYQDLLNV	208234	3.98418e+06
	VVAKKSVPH	2.75797e+06	4.19884e+06										AEAYLGKKV	161323	3.18072e+06	KIRSDGTRYITK	16544.4	96952.7	REYQDLLNVKM	62152.8	177475
	RTYLVNDKAAK	491209	1.50435e+06										RIINEPTAA	70310.2	142008	KLTEENTTL	135130	432480	REVLPGALQV	5662.91	31255.4
	STSPYFLEH	96139.3	293372										KLIPRNTVVPTK	2587.84	19669.2	RVYQPVRYY	64971.6	225326	QEAPGSFRL	71293.5	691598
	SEAEKGQWEDASL	7553.99	61038.3										KVYEGERPLTK	11018.3	60613.6	RVRQSPLATR	164872	600274	AEGLGGTDL	5192.18	143568
	AEKGQWEDASL	2853.81	70965.5										GIPPAPRGV	325851	500919	RLLGKIFRK	134892	577565	SETDLERAV	32802.6	54535.3
	GQWEDASLLSK	20779.2	77319.6										YAANPRPDAL	2781.16	13153.5	RLDEPHFGAK	12220.7	13305.1	SESKNYIAL	14804.3	68371.6
													AANPRPDAL	42454.8	303343	RMWEIAIQH	40954.5	248379	SEFKSVLL	12938	79501.7
													KLTDIQIEL	88942.3	139377	RLYQEVHRL	5088.53	36609.2
													RVLPLLLAY	700.979	24155.1	VLGPAVTFK	6762.5	10923.6
													SEYHYEYTA	1319.45	9864.52	KLLIIGNSSVGK	158120	2339.05
													VAVPHTPGL	16070.4	122435	LIIGNSSVGK	38913.8	10684.7
													SLADRLIGV	577.408	1748.97	IIGNSSVGK	199952	36183.3
													SLFGKIKSFTSK	112252	99428.2	RLSDTPPLL	28659.7	108207
													RVRDLLNPK	135932	358959	KLFPGSPAIYK	5320.96	42509.6
													RVRDLLNPKNK	4559.27	60317.3	VVYTSHLQLK	10034.3	49507.2
													AVFNIIFTQK	229039	1.33874e+06	SLSPSKSYK	45672.2	21367.4
													TEKVSKISL	3484.71	113169	KLPSVPQIAK	42852.3	196171
													RLKEGANINK	122930	335103	ALLDNLHDEL	179.198	2748.82
													KETEKIIAEL	7210.09	78061.6	VLHKKALRNK	51062.2	73053
													REDGGTLGV	30406.5	391682	KLDEYIAIA	3879.52	30317.8
													REDGGTLGVF	24311.5	549644	KLDEYIAIAK	56611.7	135732
													YIKDGITRV	185190	1.22566e+06	KTITQIVKDK	205885	837289
													REREEATYL	10098.1	178940	ATFGKTIRQK	274764	1.45302e+06
													KEANAISVEL	47588.6	1.45466e+06	SVYSGKGLTR	732814	2.15759e+06
													AEVPSSVIE	1339.46	47204.8	SVYSGKGLTRF	111001	106858
													LLYPVPLVH	750538	2.49264e+06	KLKNEGGFTRK	785.334	6016.11
													LLYPVPLVHR	3298.54	6548.52	SMVSDIERV	78228.9	444849
													GEVKGFLRV	115601	2.46123e+06	VVEQRVIKTSK	8896.73	31658.3
													RLGNTFTFR	86087.7	298856	GLYPHHTEH	33214.3	86097.1
													IRWKEVREL	14410	89293.2	KLFPGSPAIY	590262	1.12724e+06
													RELVVGRI	15906.7	159491	KAARVIIEK	183040	712607
													RVLDTSVAYV	10553.9	50323.3	RLGNDFHTNK	169094	228138
													VLDTSVAYV	154483	783918	AIIPSKKLRNK	64678.9	200397
													RLLTHTFNR	9657.47	13782.4	KLLDFGSLSNL	49945.8	58729.6
													REYTHSHV	6059.62	95047	STYFTGILQK	97141	174847
													KLSEMSVTL	53221.4	297284	RIYKSVLQAVQK	17281.7	85936.1
													RVSPIVSKK	73088.4	288635	AILEQILSH	29524	46056.1
													TEHRGILL	7349.08	67063.5	KLIGDTPIDTFL	4382.39	34269.1
													LLAGTIRSK	41585.4	175304	RIKPPGPTAVPK	34036.8	94055.1
													RIEVNVELRK	28679.4	2467.26	SVKNITPRKK	182207	515014
													AVFPSLLTNPK	22518.2	34550.7	KAFQATQQK	185392	495739
													AEKLGETEKL	29082.2	246269	RLFKEREKPLK	282127	228226
													TEKLSIMI	3270.59	24211	KIAPESAIK	55827.9	99955.6
													KLRKSSHLK	63484.1	84807.7	AVAVTFGEK	6569.56	15120.9
													SEDFFYIKV	2008.31	24071.6	SLFSFTSPAVK	10981.3	18375.5
													VEDRFSDDQL	1516.31	8726.78	VLYVGSKTK	57220	164911
													LENEKTQLI	9888.95	176510	GVVHGVATV	1819.01	10260.9
													GEIVTEEHL	21178.2	610147	KLEAAEERRK	110754	141956
													SMKPEPLFR	40829.8	85774	RLEAAEERRK	16554.4	46848.2
													IVWHPANPAEK	5718.49	5594.06	KTQEAQVLK	21576	21937.8
													SLKPAAKPLPSK	38182.3	11337.1	KIMHDVIKK	13735.3	55103.7
													KSSTPLSEAK	101369	677763	RLAEQIATL	52922.9	350697
													AAIGPAKEL	12478.9	78856.6	SLKDFSSSK	205214	130525
													HLPTEVIEK	24621.8	20887.3	TTMRDLSQMLK	10042.1	9117.92
													SESPIEKVL	15096.4	405138	RISEQTYQL	14439.4	19808
													SLYQDKQEGK	30518.6	10362.1	AVDYASRTK	13157	11650.8
													SISEGTVSDK	7618.07	492.894	AIKLPAGGK	20576.5	13239.6
													SLYASLTSEK	6922.52	18978.1	KQMEQISQFL	1672.74	11695.2
													RTSDVGGYYY	5796.16	10014.2	RLNKAILRY	21400.8	46710.9
													ASPKPAGLK	14476.1	3193.99	KVIGIAIMK	63174	175548
													IETEKTLYL	9512.78	99843.8	KLREPNFTLK	12179.2	94273.9
													GEVDDGARKL	22136.5	70161	ALLPAGLRQK	3345.09	6450.13
													GEVLLRSI	749.554	64810.4	ALKENSYVK	12448.7	28016.2
													KTHSGILGK	34427.2	38079.6	ALKENSYVKK	28016.4	68629.9
													GLFTHTIFY	3956.49	27403.4	FISGAGILRL	223.174	4031.18
													LIYEQVRLK	648.726	27125.9	RLADLTGPIIPK	52176.8	103629
													READDARLSV	22405.5	77971.8	LTGPIIPK	90104.4	34631.6
													RVAETIFVK	4082.68	30507.8	STTAVVTNPK	986666	353431
													AETIFVKV	75816.7	2.0104e+06	TTAVVTNPK	56333.2	14025.1
													GLHGTITQI	20899	61875	KLDEKENLSAK	72348.6	13894.7
													ALSEILRSGK	49882.3	116423	GTIGLIHAV	58160.1	312898
													AEFEKNYAF	12238	339917	KQFLSETEK	40508	15966
													SVLEHHRDLMK	3712.83	20168.8	ATFPPFLHK	62042.4	196895
													FVFKPNSKK	79440.6	92434.8	HLVLDLAQA	924.004	9120.48
													KTDPKMLSK	45700.9	57731	VVYSKGLQR	31790	86326.8
													ATSPIIIHR	9832.13	14949.4	RASPFAVHR	19686.6	14724.2
													ATSPIIIHRL	1593.33	6988.95	ASFSVVGMVK	6145.4	16356.2
													KINEKVLQV	12387.8	15404.9	RIHTGEKPYK	123281	316724
													RTPSQIIRK	31020.7	193024
													EEVESLKSI	925.871	8381.08
													SSFGNMMSK	7060.86	11189
													GEDSDEAQMRL	1226.63	9152.22
													GLISPGVSV	30570.3	103934
													KEIDILPTQL	2000.53	48024.1
													KEDLTIKI	3912.65	37160.9
													KIRSDGTRYITK	16544.4	96952.7
													KLTEENTTL	135130	432480
													FEDPQRREV	202566	2.11526e+06
													LEVAKSLSA	2118.62	15001.2
													RVYQPVRYY	64971.6	225326
													IEMIPGAHSI	9378.99	49246.1
													RVRQSPLATR	164872	600274
													RLLGKIFRK	134892	577565
													RRTAQVRYL	98742.5	455258
													KEFETAETLL	811.46	28761.2
													AEFSKTWEF	4450.04	24496.3
													RLDEPHFGAK	12220.7	13305.1
													VEFNHSGELL	1424.48	66560.3
													LEIEEKINKI	1667.58	81516.9
													GEVDFKEFI	57718.1	1.47825e+06
													KEIPLSEIL	847.236	6737.92
													RMWEIAIQH	40954.5	248379
													RLYQEVHRL	5088.53	36609.2
													VLGPAVTFK	6762.5	10923.6
													KLLIIGNSSVGK	158120	2339.05
													LIIGNSSVGK	38913.8	10684.7
													IIGNSSVGK	199952	36183.3
													RLSDTPPLL	28659.7	108207
													KLFPGSPAIYK	5320.96	42509.6
													HEAERNIAL	79873.5	515619
													VVYTSHLQLK	10034.3	49507.2
													SLSPSKSYK	45672.2	21367.4
													KLPSVPQIAK	42852.3	196171
													ALLDNLHDEL	179.198	2748.82
													VLHKKALRNK	51062.2	73053
													KLDEYIAIA	3879.52	30317.8
													KLDEYIAIAK	56611.7	135732
													KTITQIVKDK	205885	837289
													ATFGKTIRQK	274764	1.45302e+06
													SVYSGKGLTR	732814	2.15759e+06
													SVYSGKGLTRF	111001	106858
													KLKNEGGFTRK	785.334	6016.11
													FEEIQHFLL	1181.12	7716.76
													SMVSDIERV	78228.9	444849
													VVEQRVIKTSK	8896.73	31658.3
													KEQELQNLL	11056.7	271416
													GLYPHHTEH	33214.3	86097.1
													KLFPGSPAIY	590262	1.12724e+06
													KAARVIIEK	183040	712607
													RLGNDFHTNK	169094	228138
													IAIIPSKKL	16990.5	196784
													AIIPSKKLRNK	64678.9	200397
													IEVDPDTKEML	8124.42	391090
													KLLDFGSLSNL	49945.8	58729.6
													STYFTGILQK	97141	174847
													RIYKSVLQAVQK	17281.7	85936.1
													AILEQILSH	29524	46056.1
													KLIGDTPIDTFL	4382.39	34269.1
													KELDAFFL	968.214	60015.4
													RIKPPGPTAVPK	34036.8	94055.1
													SVKNITPRKK	182207	515014
													KLGPALKL	1553.32	14434.2
													GEGLFSKV	7200.91	46924.9
													KAFQATQQK	185392	495739
													RLFKEREKPLK	282127	228226
													KIAPESAIK	55827.9	99955.6
													AVAVTFGEK	6569.56	15120.9
													REGHLPSVL	43233.4	98469.3
													SLFSFTSPAVK	10981.3	18375.5
													FSFTSPAV	801.681	29427.5
													VLYVGSKTK	57220	164911
													GVVHGVATV	1819.01	10260.9
													SEELMTIKL	3594.05	5722.76
													SSYVGRGL	1092.49	42205
													KRAS(+79.97)GQAFEL	70176.2	336117
													RASGQAFEL	86304.6	372560
													KLEAAEERRK	110754	141956
													RLEAAEERRK	16554.4	46848.2
													KTQEAQVLK	21576	21937.8
													GEKIMHDVI	19728.3	20558
													KIMHDVIKK	13735.3	55103.7
													GEWKVLVV	2606.11	59403.7
													RLAEQIATL	52922.9	350697
													GEYKDNAL	1030	23760.7
													GEYKDNALLA	7455.78	183798
													VSQEVTRSL	11889.8	49318.6
													SLKDFSSSK	205214	130525
													TTMRDLSQMLK	10042.1	9117.92
													RISEQTYQL	14439.4	19808
													GEYRSGPRLI	582.718	10596.2
													GEYQGIPRA	3445.13	39551.6
													AVDYASRTK	13157	11650.8
													AIKLPAGGK	20576.5	13239.6
													KQMEQISQFL	1672.74	11695.2
													VEDDPKVTL	19368.9	139297
													SEERAGAPL	73898	1.12184e+06
													RLNKAILRY	21400.8	46710.9
													QEVGKVIGI	8284.96	243696
													KVIGIAIMK	63174	175548
													KEWPDVYYV	50930.9	127585
													KLREPNFTLK	12179.2	94273.9
													ALLPAGLRQK	3345.09	6450.13
													KEFKDREDL	22635.7	470694
													AAILGMHTL	1189.07	6845.29
													ALKENSYVK	12448.7	28016.2
													ALKENSYVKK	28016.4	68629.9
													FISGAGILRL	223.174	4031.18
													RLADLTGPIIPK	52176.8	103629
													LTGPIIPK	90104.4	34631.6
													PEDPHPLSVV	1797.17	2355.71
													MASHRLLLL	530.532	3982.36
													STTAVVTNPK	986666	353431
													TTAVVTNPK	56333.2	14025.1
													KLDEKENLSAK	72348.6	13894.7
													GTIGLIHAV	58160.1	312898
													KQFLSETEK	40508	15966
													GEVRFSAV	81429.5	825671
													SEYGFAEKV	2454.06	81226.9
													AEPKDFKRI	7337.86	42200.3
													KELGQLSKL	2752.37	52988.1
													ATFPPFLHK	62042.4	196895
													KEFPFPTTI	2150.37	60277.5
													SEFKIQIV	2219.92	12064.7
													REYQDLLNV	208234	3.98418e+06
													REYQDLLNVKM	62152.8	177475
													HLVLDLAQA	924.004	9120.48
													SYIREQYVL	9792.39	38249.6
													RAALAGRSL	89341.4	549210
													TAVPPSGEL	6585.49	222046
													REVLPGALQV	5662.91	31255.4
													VVYSKGLQR	31790	86326.8
													QEAPGSFRL	71293.5	691598
													RASPFAVHR	19686.6	14724.2
													AEGLGGTDL	5192.18	143568
													SETDLERAV	32802.6	54535.3
													SESKNYIAL	14804.3	68371.6
													ASFSVVGMVK	6145.4	16356.2
													SEFKSVLL	12938	79501.7
													IRSSKLIQH	3348.17	20852.3
													RIHTGEKPYK	123281	316724

## Sheet: Fig 4d-e log2
	Fig 4d												Fig 4e
	GRANULE PROTEINS												NON-GRANULE PROTEINS
	Intensity values - all HLA binders			Intensity values - HLA-A ligands			Intensity values - HLA-B ligands			Intensity values - HLA-C ligands			Intensity values - all HLA binders			Intensity values - HLA-A ligands			Intensity values - HLA-B ligands			Intensity values - HLA-C ligands
	Wilcoxon-test p-value	<0.0001		Wilcoxon-test p-value	0.3086		Wilcoxon-test p-value	<0.0001		Wilcoxon-test p-value	0.0420		Wilcoxon-test p-value	<0.0001		Wilcoxon-test p-value	<0.0001		Wilcoxon-test p-value	<0.0001		Wilcoxon-test p-value	<0.0001
	Peptide	Basal	IFN-α	Peptide	Basal	IFN-α	Peptide	Basal	IFN-α	Peptide	Basal	IFN-α	Peptide	Basal	IFN-α	Peptide	Basal	IFN-α	Peptide	Basal	IFN-α	Peptide	Basal	IFN-α
	VEVNVIRV	11.9292	16.2972	IIFESPFNK	16.8609	17.7664	VEVNVIRV	11.9292	16.2972	KRGAILEF	14.4062	18.0421	TEAQRFSSL	14.03	13.8008	KVRDQQLVY	14.2459	16.3365	TEAQRFSSL	14.03	13.8008	VATGLHTEL	12.0636	14.5873
	KEADFSPSV	14.4019	17.6795	HLSDHLMQA	10.4269	11.7381	KEADFSPSV	14.4019	17.6795	RAYGFRGPGPQL	20.1736	19.4757	GEYGDQNSRL	13.1983	16.0331	SLWGSLKPK	14.5202	15.0226	GEYGDQNSRL	13.1983	16.0331	MRKEFTLEF	14.3795	17.2922
	KEADFSPSVAF	6.28776	12.6109	GTIQREGTLK	14.698	15.2761	KEADFSPSVAF	6.28776	12.6109	YGFRGPGPQL	22.6985	22.0772	GEYGDQNSRLV	11.5	15.7741	GIYYVPKGK	13.6821	14.483	GEYGDQNSRLV	11.5	15.7741	IAMGSGTAV	12.4869	16.9812
	SEFLSSAEI	16.758	19.7679	VLIAAVTSI	16.5456	15.5904	SEFLSSAEI	16.758	19.7679	GFRGPGPQL	19.0055	18.859	GEYIAPEKI	14.9977	16.9774	SLYHRVLLY	14.8484	18.431	GEYIAPEKI	14.9977	16.9774	ISAIPTRSL	13.8403	16.5563
	IIFESPFNK	16.8609	17.7664	GLLAPSLIPK	12.6452	12.586	VEWTGLKV	9.45578	11.2066	FRGPGPQL	18.7614	20.7159	REFFNDLDL	2.86495	14.1966	FIHDILTEV	15.4636	16.0105	REFFNDLDL	2.86495	14.1966	ASNSVILHL	12.9467	17.389
	HLSDHLMQA	10.4269	11.7381	LLAPSLIPK	11.4286	11.9982	YEARFQQKL	13.3237	14.4952	FRGPGPQLR	13.9582	15.6371	KVRDQQLVY	14.2459	16.3365	TISKLMTEYKK	12.568	13.2369	REIDRQEVI	14.3048	16.0496	KRLTPNYTL	11.4629	15.1637
	GTIQREGTLK	14.698	15.2761	SILRHQNLLK	16.3678	15.1879	LEFDKPEKL	16.6897	18.8356	KVAHQLQAL	14.1946	13.2817	SLWGSLKPK	14.5202	15.0226	RMLERVIGR	12.7535	11.5819	EEGPIIKEI	14.3457	16.9147	SRPEFIKHL	13.1742	17.483
	VEWTGLKV	9.45578	11.2066	NLLKELQDL	13.9004	14.2777	KELQDLAL	12.934	17.2615	AAFVNQHL	10.1085	13.4492	GIYYVPKGK	13.6821	14.483	GTNDGPALKK	12.9998	15.2137	SEEGKSLWEL	7.99968	12.386	SAIPHPLIM	12.7476	14.6351
	YEARFQQKL	13.3237	14.4952	LLKELQDLAL	10.7384	12.6625	HSGFEDELSEVL	12.2954	12.1304	RRGDLHVTL	16.5467	18.1905	SLYHRVLLY	14.8484	18.431	SIQKPYNQK	13.668	13.7344	KEYEPEMGKV	15.5351	18.7265	IAEEQQRIL	15.308	17.2193
	VLIAAVTSI	16.5456	15.5904	ALPEPMQESK	17.7455	17.0345	SEVLENQSSQAEL	11.7714	15.3347	KTVDGPREL	16.2587	18.1708	FIHDILTEV	15.4636	16.0105	RVRQPILQY	16.3244	16.1149	KEYEPEMGKVI	12.0595	18.0505	AAIHISETL	13.092	16.0118
	GLLAPSLIPK	12.6452	12.586	VVLNPHPSLGYK	13.6017	14.2811	AVEEPSSKDV	15.7757	12.9631	RNGVGLEF	15.2576	17.038	KMPLKPIFL	13.0806	15.1214	QLMEKLREK	11.5283	13.3664	YEPEMGKVI	10.047	15.7647	VTKEGLEL	11.4912	14.2721
	LLAPSLIPK	11.4286	11.9982	VLNPHPSLGY	18.6445	17.9549	AVEEPSSKDVM	13.4227	11.0887				TISKLMTEYKK	12.568	13.2369	KLREKQLSH	20.4842	21.6366	IEDPVRPEV	14.6526	17.2712	YAANPRPDAL	11.4415	13.6832
	KRGAILEF	14.4062	18.0421	AVVPQGLFRGGK	18.6255	17.845	VEEPSSKDV	14.0609	14.5964				REIDRQEVI	14.3048	16.0496	VILHPTPNSPK	14.5998	10.2853	REKQLSHSL	15.717	18.5274	AANPRPDAL	15.3736	18.2106
	LEFDKPEKL	16.6897	18.8356	RAYGFRGPGPQLR	22.7314	20.968	VEEPSSKDVM	12.467	16.5157				EEGPIIKEI	14.3457	16.9147	SLFEMVQRL	11.0623	14.2052	IEDPNFKNKV	9.78316	15.051	VAVPHTPGL	13.9721	16.9017
	RSAAVLALL	14.9439	19.9694	RVAQLDQLLH	16.6764	15.1729	KEIRKGESRSEAL	18.7114	20.0473				RMLERVIGR	12.7535	11.5819	SLLERVLMK	14.9723	16.9976	REPVTLDFL	10.7329	13.5807	IRWKEVREL	13.8148	16.4463
	SILRHQNLLK	16.3678	15.1879	RVAQLDQLLHY	18.6683	16.7724	GESRSEAL	9.8687	15.3579				SEEGKSLWEL	7.99968	12.386	SSFLSFTVK	14.6007	13.0065	FESEGHVFI	10.7263	14.3055	AAIGPAKEL	13.6072	16.2669
	NLLKELQDL	13.9004	14.2777	AQLDQLLHY	19.1118	17.2505	GELEQEEERL	9.87903	14.0803				KEYEPEMGKV	15.5351	18.7265	KTYETIRNR	16.2008	17.1432	VEEESGKEVL	11.9621	15.3555	RRTAQVRYL	16.5914	18.7963
	LLKELQDLAL	10.7384	12.6625	KIAEKFSQR	12.4734	12.8753	KEWEDSKRW	14.797	10.5891				KEYEPEMGKVI	12.0595	18.0505	VLYRPDGQHDGK	20.681	18.6244	MEVEGGEKL	11.8315	15.4304	IAIIPSKKL	14.0524	17.5863
	KELQDLAL	12.934	17.2615	ASAPGYLAITK	16.7458	17.6655	SSREDSLEAGL	14.1674	7.35926				YEPEMGKVI	10.047	15.7647	SLNQAVVSK	14.0954	14.3822	EEYGKLQKI	12.0104	14.2665	FSFTSPAV	9.64688	14.8449
	HSGFEDELSEVL	12.2954	12.1304	KMFPEVKEK	16.7455	18.4286	REDSLEAGL	12.1326	15.7136				VATGLHTEL	12.0636	14.5873	SLYKKNIQR	18.8593	21.4651	AEAVFRAI	13.146	17.6832	SSYVGRGL	10.0934	15.3651
	SEVLENQSSQAEL	11.7714	15.3347	KVAPVIKAR	11.3149	13.6741	REDSLEAGLPL	12.2021	16.7661				MRKEFTLEF	14.3795	17.2922	KMDENQFVA	13.6674	15.5069	AEAMKVKKI	13.4806	16.0669	KRAS(+79.97)GQAFEL	16.0987	18.3586
	AVEEPSSKDV	15.7757	12.9631	ALWGPDPAA	14.9362	14.9106	REDSLEAGLPLQV	15.623	15.0118				IAMGSGTAV	12.4869	16.9812	RTAGAIRGR	20.1876	20.5509	RERELRETL	11.3702	16.3121	RASGQAFEL	16.3972	18.5071
	AVEEPSSKDVM	13.4227	11.0887	ALWGPDPAAA	27.5647	27.688	LEAGLPLQV	20.5066	22.3248				IEDPVRPEV	14.6526	17.2712	KMKAPEKKPLVK	18.361	18.9637	LEAAIRTV	10.9246	13.8192	VSQEVTRSL	13.5374	15.5898
	VEEPSSKDV	14.0609	14.5964	HLVEALYLV	19.4037	22.896	IEAELEKV	12.3727	15.0108				GTNDGPALKK	12.9998	15.2137	HLVGGLHTV	12.9053	14.065	TEALLRVLL	10.051	17.5727	AAILGMHTL	10.2156	12.7409
	VEEPSSKDVM	12.467	16.5157	IVNWKLILH	11.8723	13.2611	IEAELEKVA	14.5056	16.033				ISAIPTRSL	13.8403	16.5563	AIAEAMKVK	15.3004	17.0835	REDGSHILTV	13.255	16.8192	MASHRLLLL	9.0513	11.9594
	ALPEPMQESK	17.7455	17.0345	KLNKPSQLK	13.451	13.3425	AELEKVAHQL	12.1009	14.1758				SIQKPYNQK	13.668	13.7344	ILMGVLKEV	12.4798	14.1654	HERFPFELV	12.5487	17.6136	SYIREQYVL	13.2574	15.2232
	VVLNPHPSLGYK	13.6017	14.2811	KLPFAEGLYH	15.4538	12.573	FEGRELLVI	11.1405	16.3847				RVRQPILQY	16.3244	16.1149	RIFEPPPPK	13.8776	16.6762	AEAVNRAITI	16.2616	17.1301	RAALAGRSL	16.447	19.067
	VLNPHPSLGY	18.6445	17.9549	HFYHNGLAK	14.3119	12.3856	RNFPDLDRI	15.6885	17.424				QLMEKLREK	11.5283	13.3664	VVFVIDPGFAK	10.0786	13.669	SELITPHAI	13.1546	16.5621	TAVPPSGEL	12.6851	17.7605
	KEIRKGESRSEAL	18.7114	20.0473	VVGPALTFR	13.2662	16.9775	KEGGPNNHL	14.4483	16.7967				KLREKQLSH	20.4842	21.6366	KTAPPGSAVGK	10.9229	13.6075	SEDITRYYL	8.95443	14.1335	IRSSKLIQH	11.7092	14.3479
	GESRSEAL	9.8687	15.3579	SLYHVYEV	14.997	17.0399	KEGGPNNHLL	15.5881	17.0079				REKQLSHSL	15.717	18.5274	AAATPAIKK	13.7329	14.7895	GEYVIKSLF	9.77023	12.1448
	AVVPQGLFRGGK	18.6255	17.845	AVAEEVNAILK	17.9558	19.8246	VEVLKREPL	12.4538	16.1679				ASNSVILHL	12.9467	17.389	SLYSYFSSR	13.6262	13.6523	GESGKSTIV	19.7437	23.754
	GELEQEEERL	9.87903	14.0803	TSYFPNPYNQEK	14.3239	13.2125	GERGFFYTP	16.1912	20.0441				IEDPNFKNKV	9.78316	15.051	SSSGLHPPK	15.1932	15.3597	GELERALSAV	13.4677	16.4632
	KEWEDSKRW	14.797	10.5891	KLIDDYDSTK	17.6177	17.4898	REAEDLQV	14.8879	18.6219				KRLTPNYTL	11.4629	15.1637	AAYKSILRK	13.2011	14.6613	TETQAEKVVL	12.3266	17.2649
	KMDQLAKEL	21.3746	22.0286	AVFDKIVSK	16.7832	17.5696	REAEDLQVGQV	12.9964	18.0734				REPVTLDFL	10.7329	13.5807	ITSDRLLIK	16.4045	16.6889	HEGLGISI	9.75705	14.3714
	RAYGFRGPGPQL	20.1736	19.4757	HLFDPEHDYPGLGK	10.3232	10.19	REAEDLQVGQVEL	12.1193	19.8168				FESEGHVFI	10.7263	14.3055	KVFNLYPRKG	11.8956	14.1973	KEHGVPILI	14.7078	18.5034
	RAYGFRGPGPQLR	22.7314	20.968	SVNPYLQGQR	19.8006	18.6069	AEDLQVGQV	16.2921	21.4913				VEEESGKEVL	11.9621	15.3555	KTHNSSLEY	17.0406	17.9809	SEYPIVDGKL	15.5069	20.9523
	YGFRGPGPQL	22.6985	22.0772	YLQGQRLDNV	13.7908	12.2705	AEDLQVGQVEL	14.7933	21.2615				MEVEGGEKL	11.8315	15.4304	RLAELRGVPR	15.3327	14.7997	SEYPIVDGKLSI	12.5176	17.3403
	GFRGPGPQL	19.0055	18.859	RLDNVVAKK	15.381	16.6037	VELGGGPGAGSL	17.1301	20.0724				VILHPTPNSPK	14.5998	10.2853	RIVAPPGGR	19.2681	19.0864	AEAYLGKKV	17.2996	21.6009
	FRGPGPQL	18.7614	20.7159	VVAKKSVPH	21.3952	22.0016	REAEDLQGSL	10.2187	15.4515				SLFEMVQRL	11.0623	14.2052	GSYVTHETK	15.124	16.8572	SEYHYEYTA	10.3657	13.268
	FRGPGPQLR	13.9582	15.6371	RTYLVNDKAAK	18.906	20.5207	AEDQQARVL	12.4638	14.7081				SLLERVLMK	14.9723	16.9976	KITGQSLGY	12.8997	9.49817	TEKVSKISL	11.7668	16.7881
	SSREDSLEAGL	14.1674	7.35926	STSPYFLEH	16.5528	18.1624	SELPPEGVL	8.97931	16.4843				SSFLSFTVK	14.6007	13.0065	ILVDQVTGV	14.6995	16.9804	KETEKIIAEL	12.8158	16.2523
	REDSLEAGL	12.1326	15.7136	GQWEDASLLSK	14.3429	16.2385	GEDARGTWTL	11.9048	16.2138				KTYETIRNR	16.2008	17.1432	NLLEKDYFGL	10.6211	14.3674	REDGGTLGV	14.8921	18.5793
	REDSLEAGLPL	12.2021	16.7661				GEKPASPAV	13.6892	17.3539				SRPEFIKHL	13.1742	17.483	GISETRIEK	14.7872	13.2989	REDGGTLGVF	14.5693	19.0681
	REDSLEAGLPLQV	15.623	15.0118				LEILAEHV	10.8489	13.8612				VLYRPDGQHDGK	20.681	18.6244	KIKPRHDSGIK	14.6776	13.1682	REREEATYL	13.3018	17.4491
	LEAGLPLQV	20.5066	22.3248				KEIDIAATL	14.5033	18.7967				EEYGKLQKI	12.0104	14.2665	SVYYPQVRK	12.4193	14.0511	KEANAISVEL	15.5383	20.4723
	IEAELEKV	12.3727	15.0108				YEENSRDNPF	15.789	16.1094				SAIPHPLIM	12.7476	14.6351	GLDNETHFL	12.1378	15.4072	AEVPSSVIE	10.3874	15.5266
	IEAELEKVA	14.5056	16.033				AEDIVHKI	11.1016	15.6341				SLNQAVVSK	14.0954	14.3822	KMFDVGGQR	16.1722	16.163	GEVKGFLRV	16.8188	21.2309
	AELEKVAHQL	12.1009	14.1758				SEADIQRLL	10.4378	14.6914				SLYKKNIQR	18.8593	21.4651	KLDDLHTLYH	9.9357	13.8781	RELVVGRI	13.9573	17.2831
	KVAHQLQAL	14.1946	13.2817				AEFSREFQL	10.3863	15.9812				AEAVFRAI	13.146	17.6832	RVFIGNLNTLVVK	15.1103	16.9231	REYTHSHV	12.565	16.5364
	RVAQLDQLLH	16.6764	15.1729				REFQLHQHL	14.3087	14.6512				KMDENQFVA	13.6674	15.5069	RVPPPPPIA	14.5617	14.6453	TEHRGILL	12.8433	16.0332
	RVAQLDQLLHY	18.6683	16.7724				SEAEKGQWEDASL	12.883	15.8974				RTAGAIRGR	20.1876	20.5509	SLLENLEKI	12.9551	14.3939	AEKLGETEKL	14.8278	17.9099
	AQLDQLLHY	19.1118	17.2505				AEKGQWEDASL	11.4787	16.1148				KMKAPEKKPLVK	18.361	18.9637	KLSLVAAML	14.7117	17.2643	TEKLSIMI	11.6753	14.5634
	KIAEKFSQR	12.4734	12.8753										HLVGGLHTV	12.9053	14.065	KLSLVAAM(+31.99)L	10.4988	14.749	SEDFFYIKV	10.9718	14.555
	RSFEGRELL	14.2731	16.7493										AIAEAMKVK	15.3004	17.0835	TVFDAKRLIGR	18.4615	18.9377	VEDRFSDDQL	10.5663	13.0912
	FEGRELLVI	11.1405	16.3847										AEAMKVKKI	13.4806	16.0669	RIINEPTAA	16.1014	17.1156	LENEKTQLI	13.2716	17.4294
	RNFPDLDRI	15.6885	17.424										RERELRETL	11.3702	16.3121	KLIPRNTVVPTK	11.3375	14.2636	GEIVTEEHL	14.3703	19.2188
	KEGGPNNHL	14.4483	16.7967										ILMGVLKEV	12.4798	14.1654	KVYEGERPLTK	13.4276	15.8874	SESPIEKVL	13.8819	18.6281
	KEGGPNNHLL	15.5881	17.0079										LEAAIRTV	10.9246	13.8192	GIPPAPRGV	18.3139	18.9342	IETEKTLYL	13.2157	16.6074
	ASAPGYLAITK	16.7458	17.6655										RIFEPPPPK	13.8776	16.6762	KLTDIQIEL	16.4406	17.0886	GEVDDGARKL	14.4341	16.0984
	KMMSETLNF	16.97	16.6937										VVFVIDPGFAK	10.0786	13.669	RVLPLLLAY	9.45323	14.56	GEVLLRSI	9.54989	15.9839
	KMFPEVKEK	16.7455	18.4286										KTAPPGSAVGK	10.9229	13.6075	SLADRLIGV	9.17345	10.7723	READDARLSV	14.4516	16.2507
	KVAPVIKAR	11.3149	13.6741										AAATPAIKK	13.7329	14.7895	SLFGKIKSFTSK	16.7764	16.6014	AETIFVKV	16.2102	20.939
	VEVLKREPL	12.4538	16.1679										SLYSYFSSR	13.6262	13.6523	RVRDLLNPK	17.0525	18.4535	AEFEKNYAF	13.5791	18.3748
	ALWGPDPAA	14.9362	14.9106										TEALLRVLL	10.051	17.5727	RVRDLLNPKNK	12.1546	15.8803	EEVESLKSI	9.85467	13.0329
	ALWGPDPAAA	27.5647	27.688										REDGSHILTV	13.255	16.8192	AVFNIIFTQK	17.8052	20.3524	GEDSDEAQMRL	10.2605	13.1599
	AAFVNQHL	10.1085	13.4492										SSSGLHPPK	15.1932	15.3597	RLKEGANINK	16.9075	18.3542	KEIDILPTQL	10.9662	15.5515
	HLVEALYLV	19.4037	22.896										AAYKSILRK	13.2011	14.6613	YIKDGITRV	17.4986	20.2251	KEDLTIKI	11.9339	15.1815
	GERGFFYTP	16.1912	20.0441										HERFPFELV	12.5487	17.6136	LLYPVPLVH	19.5176	21.2492	FEDPQRREV	17.628	21.0124
	REAEDLQV	14.8879	18.6219										ITSDRLLIK	16.4045	16.6889	LLYPVPLVHR	11.6876	12.677	LEVAKSLSA	11.0489	13.8728
	REAEDLQVGQV	12.9964	18.0734										IAEEQQRIL	15.308	17.2193	RLGNTFTFR	16.3935	18.1891	IEMIPGAHSI	13.1952	15.5877
	REAEDLQVGQVEL	12.1193	19.8168										AEAVNRAITI	16.2616	17.1301	RVLDTSVAYV	13.3655	15.6189	KEFETAETLL	9.66438	14.8118
	AEDLQVGQV	16.2921	21.4913										KVFNLYPRKG	11.8956	14.1973	VLDTSVAYV	17.2371	19.5803	AEFSKTWEF	12.1196	14.5803
	AEDLQVGQVEL	14.7933	21.2615										KTHNSSLEY	17.0406	17.9809	RLLTHTFNR	13.2374	13.7505	VEFNHSGELL	10.4762	16.0224
	VELGGGPGAGSL	17.1301	20.0724										RLAELRGVPR	15.3327	14.7997	KLSEMSVTL	15.6997	18.1815	LEIEEKINKI	10.7035	16.3148
	REAEDLQGSL	10.2187	15.4515										RIVAPPGGR	19.2681	19.0864	RVSPIVSKK	16.1574	18.1389	GEVDFKEFI	15.8167	20.4955
	RRGDLHVTL	16.5467	18.1905										GSYVTHETK	15.124	16.8572	LLAGTIRSK	15.3438	17.4195	KEIPLSEIL	9.72662	12.7181
	IVNWKLILH	11.8723	13.2611										SELITPHAI	13.1546	16.5621	RIEVNVELRK	14.8077	11.2687	HEAERNIAL	16.2854	18.9759
	KLNKPSQLK	13.451	13.3425										KITGQSLGY	12.8997	9.49817	AVFPSLLTNPK	14.4588	15.0764	FEEIQHFLL	10.2059	12.9138
	AEDQQARVL	12.4638	14.7081										ILVDQVTGV	14.6995	16.9804	KLRKSSHLK	15.9541	16.3719	KEQELQNLL	13.4326	18.0501
	SELPPEGVL	8.97931	16.4843										NLLEKDYFGL	10.6211	14.3674	SMKPEPLFR	15.3173	16.3883	IEVDPDTKEML	12.988	18.5771
	KLPFAEGLYH	15.4538	12.573										SEDITRYYL	8.95443	14.1335	IVWHPANPAEK	12.4814	12.4497	KELDAFFL	9.91918	15.873
	HFYHNGLAK	14.3119	12.3856										AAIHISETL	13.092	16.0118	SLKPAAKPLPSK	15.2206	13.4688	GEGLFSKV	12.814	15.5181
	KTVDGPREL	16.2587	18.1708										GISETRIEK	14.7872	13.2989	KSSTPLSEAK	16.6293	19.3704	REGHLPSVL	15.3999	16.5874
	RNGVGLEF	15.2576	17.038										KIKPRHDSGIK	14.6776	13.1682	HLPTEVIEK	14.5876	14.3503	SEELMTIKL	11.8114	12.4825
	GEDARGTWTL	11.9048	16.2138										GEYVIKSLF	9.77023	12.1448	SLYQDKQEGK	14.8974	13.339	GEKIMHDVI	14.268	14.3274
	GEKPASPAV	13.6892	17.3539										SVYYPQVRK	12.4193	14.0511	SISEGTVSDK	12.8952	8.94513	GEWKVLVV	11.3477	15.8583
	LEILAEHV	10.8489	13.8612										GLDNETHFL	12.1378	15.4072	SLYASLTSEK	12.7571	14.2121	GEYKDNAL	10.0084	14.5363
	VVGPALTFR	13.2662	16.9775										KMFDVGGQR	16.1722	16.163	RTSDVGGYYY	12.5009	13.2898	GEYKDNALLA	12.8641	17.4878
	SLYHVYEV	14.997	17.0399										GESGKSTIV	19.7437	23.754	ASPKPAGLK	13.8214	11.6411	GEYRSGPRLI	9.18665	13.3713
	KEIDIAATL	14.5033	18.7967										GELERALSAV	13.4677	16.4632	KTHSGILGK	15.0713	15.2167	GEYQGIPRA	11.7503	15.2714
	AVAEEVNAILK	17.9558	19.8246										TETQAEKVVL	12.3266	17.2649	GLFTHTIFY	11.95	14.7421	VEDDPKVTL	14.2415	17.0878
	YEENSRDNPF	15.789	16.1094										HEGLGISI	9.75705	14.3714	LIYEQVRLK	9.34147	14.7274	SEERAGAPL	16.1732	20.0974
	TSYFPNPYNQEK	14.3239	13.2125										KEHGVPILI	14.7078	18.5034	RVAETIFVK	11.9953	14.8969	QEVGKVIGI	13.0163	17.8947
	KLIDDYDSTK	17.6177	17.4898										KLDDLHTLYH	9.9357	13.8781	GLHGTITQI	14.3511	15.9171	KEWPDVYYV	15.6363	16.9611
	AEDIVHKI	11.1016	15.6341										SEYPIVDGKL	15.5069	20.9523	ALSEILRSGK	15.6062	16.829	KEFKDREDL	14.4663	18.8444
	AVFDKIVSK	16.7832	17.5696										SEYPIVDGKLSI	12.5176	17.3403	SVLEHHRDLMK	11.8583	14.2998	PEDPHPLSVV	10.8115	11.2019
	SEADIQRLL	10.4378	14.6914										RVFIGNLNTLVVK	15.1103	16.9231	FVFKPNSKK	16.2776	16.4961	GEVRFSAV	16.3133	19.6552
	AEFSREFQL	10.3863	15.9812										RVPPPPPIA	14.5617	14.6453	KTDPKMLSK	15.4799	15.8171	SEYGFAEKV	11.261	16.3097
	REFQLHQHL	14.3087	14.6512										SLLENLEKI	12.9551	14.3939	ATSPIIIHR	13.2633	13.8678	AEPKDFKRI	12.8411	15.365
	HLFDPEHDYPGLGK	10.3232	10.19										VTKEGLEL	11.4912	14.2721	KINEKVLQV	13.5966	13.9111	KELGQLSKL	11.4265	15.6934
	SVNPYLQGQR	19.8006	18.6069										KLSLVAAML	14.7117	17.2643	RTPSQIIRK	14.9209	17.5584	KEFPFPTTI	11.0704	15.8793
	YLQGQRLDNV	13.7908	12.2705										KLSLVAAM(+31.99)L	10.4988	14.749	SSFGNMMSK	12.7856	13.4498	SEFKIQIV	11.1163	13.5585
	RLDNVVAKK	15.381	16.6037										TVFDAKRLIGR	18.4615	18.9377	GLISPGVSV	14.8998	16.6653	REYQDLLNV	17.6678	21.9259
	VVAKKSVPH	21.3952	22.0016										AEAYLGKKV	17.2996	21.6009	KIRSDGTRYITK	14.0141	16.565	REYQDLLNVKM	15.9235	17.4373
	RTYLVNDKAAK	18.906	20.5207										RIINEPTAA	16.1014	17.1156	KLTEENTTL	17.044	18.7223	REVLPGALQV	12.4673	14.9318
	STSPYFLEH	16.5528	18.1624										KLIPRNTVVPTK	11.3375	14.2636	RVYQPVRYY	15.9875	17.7817	QEAPGSFRL	16.1215	19.3996
	SEAEKGQWEDASL	12.883	15.8974										KVYEGERPLTK	13.4276	15.8874	RVRQSPLATR	17.331	19.1953	AEGLGGTDL	12.3421	17.1314
	AEKGQWEDASL	11.4787	16.1148										GIPPAPRGV	18.3139	18.9342	RLLGKIFRK	17.0414	19.1396	SETDLERAV	15.0015	15.7349
	GQWEDASLLSK	14.3429	16.2385										YAANPRPDAL	11.4415	13.6832	RLDEPHFGAK	13.577	13.6997	SESKNYIAL	13.8537	16.0611
													AANPRPDAL	15.3736	18.2106	RMWEIAIQH	15.3217	17.9222	SEFKSVLL	13.6593	16.2787
													KLTDIQIEL	16.4406	17.0886	RLYQEVHRL	12.313	15.1599
													RVLPLLLAY	9.45323	14.56	VLGPAVTFK	12.7233	13.4152
													SEYHYEYTA	10.3657	13.268	KLLIIGNSSVGK	17.2707	11.1917
													VAVPHTPGL	13.9721	16.9017	LIIGNSSVGK	15.248	13.3833
													SLADRLIGV	9.17345	10.7723	IIGNSSVGK	17.6093	15.143
													SLFGKIKSFTSK	16.7764	16.6014	RLSDTPPLL	14.8067	16.7234
													RVRDLLNPK	17.0525	18.4535	KLFPGSPAIYK	12.3775	15.3755
													RVRDLLNPKNK	12.1546	15.8803	VVYTSHLQLK	13.2927	15.5954
													AVFNIIFTQK	17.8052	20.3524	SLSPSKSYK	15.479	14.3831
													TEKVSKISL	11.7668	16.7881	KLPSVPQIAK	15.3871	17.5818
													RLKEGANINK	16.9075	18.3542	ALLDNLHDEL	7.48541	11.4246
													KETEKIIAEL	12.8158	16.2523	VLHKKALRNK	15.64	16.1567
													REDGGTLGV	14.8921	18.5793	KLDEYIAIA	11.9217	14.8879
													REDGGTLGVF	14.5693	19.0681	KLDEYIAIAK	15.7888	17.0504
													YIKDGITRV	17.4986	20.2251	KTITQIVKDK	17.6515	19.6754
													REREEATYL	13.3018	17.4491	ATFGKTIRQK	18.0678	20.4706
													KEANAISVEL	15.5383	20.4723	SVYSGKGLTR	19.4831	21.041
													AEVPSSVIE	10.3874	15.5266	SVYSGKGLTRF	16.7602	16.7053
													LLYPVPLVH	19.5176	21.2492	KLKNEGGFTRK	9.61716	12.5546
													LLYPVPLVHR	11.6876	12.677	SMVSDIERV	16.2554	18.763
													GEVKGFLRV	16.8188	21.2309	VVEQRVIKTSK	13.1191	14.9503
													RLGNTFTFR	16.3935	18.1891	GLYPHHTEH	15.0195	16.3937
													IRWKEVREL	13.8148	16.4463	KLFPGSPAIY	19.171	20.1044
													RELVVGRI	13.9573	17.2831	KAARVIIEK	17.4818	19.4427
													RVLDTSVAYV	13.3655	15.6189	RLGNDFHTNK	17.3675	17.7995
													VLDTSVAYV	17.2371	19.5803	AIIPSKKLRNK	15.981	17.6125
													RLLTHTFNR	13.2374	13.7505	KLLDFGSLSNL	15.6081	15.8418
													REYTHSHV	12.565	16.5364	STYFTGILQK	16.5678	17.4157
													KLSEMSVTL	15.6997	18.1815	RIYKSVLQAVQK	14.077	16.391
													RVSPIVSKK	16.1574	18.1389	AILEQILSH	14.8496	15.4911
													TEHRGILL	12.8433	16.0332	KLIGDTPIDTFL	12.0975	15.0646
													LLAGTIRSK	15.3438	17.4195	RIKPPGPTAVPK	15.0548	16.5212
													RIEVNVELRK	14.8077	11.2687	SVKNITPRKK	17.4752	18.9743
													AVFPSLLTNPK	14.4588	15.0764	KAFQATQQK	17.5002	18.9192
													AEKLGETEKL	14.8278	17.9099	RLFKEREKPLK	18.106	17.8001
													TEKLSIMI	11.6753	14.5634	KIAPESAIK	15.7687	16.609
													KLRKSSHLK	15.9541	16.3719	AVAVTFGEK	12.6816	13.8843
													SEDFFYIKV	10.9718	14.555	SLFSFTSPAVK	13.4228	14.1655
													VEDRFSDDQL	10.5663	13.0912	VLYVGSKTK	15.8042	17.3313
													LENEKTQLI	13.2716	17.4294	GVVHGVATV	10.8289	13.3249
													GEIVTEEHL	14.3703	19.2188	KLEAAEERRK	16.757	17.1151
													SMKPEPLFR	15.3173	16.3883	RLEAAEERRK	14.0149	15.5157
													IVWHPANPAEK	12.4814	12.4497	KTQEAQVLK	14.3971	14.4211
													SLKPAAKPLPSK	15.2206	13.4688	KIMHDVIKK	13.7456	15.7499
													KSSTPLSEAK	16.6293	19.3704	RLAEQIATL	15.6916	18.4199
													AAIGPAKEL	13.6072	16.2669	SLKDFSSSK	17.6468	16.994
													HLPTEVIEK	14.5876	14.3503	TTMRDLSQMLK	13.2938	13.1545
													SESPIEKVL	13.8819	18.6281	RISEQTYQL	13.8177	14.2738
													SLYQDKQEGK	14.8974	13.339	AVDYASRTK	13.6835	13.5081
													SISEGTVSDK	12.8952	8.94513	AIKLPAGGK	14.3287	13.6926
													SLYASLTSEK	12.7571	14.2121	KQMEQISQFL	10.708	13.5136
													RTSDVGGYYY	12.5009	13.2898	RLNKAILRY	14.3854	15.5115
													ASPKPAGLK	13.8214	11.6411	KVIGIAIMK	15.947	17.4215
													IETEKTLYL	13.2157	16.6074	KLREPNFTLK	13.5721	16.5246
													GEVDDGARKL	14.4341	16.0984	ALLPAGLRQK	11.7078	12.6551
													GEVLLRSI	9.54989	15.9839	ALKENSYVK	13.6037	14.774
													KTHSGILGK	15.0713	15.2167	ALKENSYVKK	14.774	16.0665
													GLFTHTIFY	11.95	14.7421	FISGAGILRL	7.80202	11.977
													LIYEQVRLK	9.34147	14.7274	RLADLTGPIIPK	15.6711	16.6611
													READDARLSV	14.4516	16.2507	LTGPIIPK	16.4593	15.0798
													RVAETIFVK	11.9953	14.8969	STTAVVTNPK	19.9122	18.4311
													AETIFVKV	16.2102	20.939	TTAVVTNPK	15.7817	13.7757
													GLHGTITQI	14.3511	15.9171	KLDEKENLSAK	16.1427	13.7622
													ALSEILRSGK	15.6062	16.829	GTIGLIHAV	15.8277	18.2553
													AEFEKNYAF	13.5791	18.3748	KQFLSETEK	15.3059	13.9627
													SVLEHHRDLMK	11.8583	14.2998	ATFPPFLHK	15.921	17.5871
													FVFKPNSKK	16.2776	16.4961	HLVLDLAQA	9.85176	13.1549
													KTDPKMLSK	15.4799	15.8171	VVYSKGLQR	14.9563	16.3975
													ATSPIIIHR	13.2633	13.8678	RASPFAVHR	14.2649	13.8459
													ATSPIIIHRL	10.6378	12.7709	ASFSVVGMVK	12.5853	13.9975
													KINEKVLQV	13.5966	13.9111	RIHTGEKPYK	16.9116	18.2729
													RTPSQIIRK	14.9209	17.5584
													EEVESLKSI	9.85467	13.0329
													SSFGNMMSK	12.7856	13.4498
													GEDSDEAQMRL	10.2605	13.1599
													GLISPGVSV	14.8998	16.6653
													KEIDILPTQL	10.9662	15.5515
													KEDLTIKI	11.9339	15.1815
													KIRSDGTRYITK	14.0141	16.565
													KLTEENTTL	17.044	18.7223
													FEDPQRREV	17.628	21.0124
													LEVAKSLSA	11.0489	13.8728
													RVYQPVRYY	15.9875	17.7817
													IEMIPGAHSI	13.1952	15.5877
													RVRQSPLATR	17.331	19.1953
													RLLGKIFRK	17.0414	19.1396
													RRTAQVRYL	16.5914	18.7963
													KEFETAETLL	9.66438	14.8118
													AEFSKTWEF	12.1196	14.5803
													RLDEPHFGAK	13.577	13.6997
													VEFNHSGELL	10.4762	16.0224
													LEIEEKINKI	10.7035	16.3148
													GEVDFKEFI	15.8167	20.4955
													KEIPLSEIL	9.72662	12.7181
													RMWEIAIQH	15.3217	17.9222
													RLYQEVHRL	12.313	15.1599
													VLGPAVTFK	12.7233	13.4152
													KLLIIGNSSVGK	17.2707	11.1917
													LIIGNSSVGK	15.248	13.3833
													IIGNSSVGK	17.6093	15.143
													RLSDTPPLL	14.8067	16.7234
													KLFPGSPAIYK	12.3775	15.3755
													HEAERNIAL	16.2854	18.9759
													VVYTSHLQLK	13.2927	15.5954
													SLSPSKSYK	15.479	14.3831
													KLPSVPQIAK	15.3871	17.5818
													ALLDNLHDEL	7.48541	11.4246
													VLHKKALRNK	15.64	16.1567
													KLDEYIAIA	11.9217	14.8879
													KLDEYIAIAK	15.7888	17.0504
													KTITQIVKDK	17.6515	19.6754
													ATFGKTIRQK	18.0678	20.4706
													SVYSGKGLTR	19.4831	21.041
													SVYSGKGLTRF	16.7602	16.7053
													KLKNEGGFTRK	9.61716	12.5546
													FEEIQHFLL	10.2059	12.9138
													SMVSDIERV	16.2554	18.763
													VVEQRVIKTSK	13.1191	14.9503
													KEQELQNLL	13.4326	18.0501
													GLYPHHTEH	15.0195	16.3937
													KLFPGSPAIY	19.171	20.1044
													KAARVIIEK	17.4818	19.4427
													RLGNDFHTNK	17.3675	17.7995
													IAIIPSKKL	14.0524	17.5863
													AIIPSKKLRNK	15.981	17.6125
													IEVDPDTKEML	12.988	18.5771
													KLLDFGSLSNL	15.6081	15.8418
													STYFTGILQK	16.5678	17.4157
													RIYKSVLQAVQK	14.077	16.391
													AILEQILSH	14.8496	15.4911
													KLIGDTPIDTFL	12.0975	15.0646
													KELDAFFL	9.91918	15.873
													RIKPPGPTAVPK	15.0548	16.5212
													SVKNITPRKK	17.4752	18.9743
													KLGPALKL	10.6011	13.8172
													GEGLFSKV	12.814	15.5181
													KAFQATQQK	17.5002	18.9192
													RLFKEREKPLK	18.106	17.8001
													KIAPESAIK	15.7687	16.609
													AVAVTFGEK	12.6816	13.8843
													REGHLPSVL	15.3999	16.5874
													SLFSFTSPAVK	13.4228	14.1655
													FSFTSPAV	9.64688	14.8449
													VLYVGSKTK	15.8042	17.3313
													GVVHGVATV	10.8289	13.3249
													SEELMTIKL	11.8114	12.4825
													SSYVGRGL	10.0934	15.3651
													KRAS(+79.97)GQAFEL	16.0987	18.3586
													RASGQAFEL	16.3972	18.5071
													KLEAAEERRK	16.757	17.1151
													RLEAAEERRK	14.0149	15.5157
													KTQEAQVLK	14.3971	14.4211
													GEKIMHDVI	14.268	14.3274
													KIMHDVIKK	13.7456	15.7499
													GEWKVLVV	11.3477	15.8583
													RLAEQIATL	15.6916	18.4199
													GEYKDNAL	10.0084	14.5363
													GEYKDNALLA	12.8641	17.4878
													VSQEVTRSL	13.5374	15.5898
													SLKDFSSSK	17.6468	16.994
													TTMRDLSQMLK	13.2938	13.1545
													RISEQTYQL	13.8177	14.2738
													GEYRSGPRLI	9.18665	13.3713
													GEYQGIPRA	11.7503	15.2714
													AVDYASRTK	13.6835	13.5081
													AIKLPAGGK	14.3287	13.6926
													KQMEQISQFL	10.708	13.5136
													VEDDPKVTL	14.2415	17.0878
													SEERAGAPL	16.1732	20.0974
													RLNKAILRY	14.3854	15.5115
													QEVGKVIGI	13.0163	17.8947
													KVIGIAIMK	15.947	17.4215
													KEWPDVYYV	15.6363	16.9611
													KLREPNFTLK	13.5721	16.5246
													ALLPAGLRQK	11.7078	12.6551
													KEFKDREDL	14.4663	18.8444
													AAILGMHTL	10.2156	12.7409
													ALKENSYVK	13.6037	14.774
													ALKENSYVKK	14.774	16.0665
													FISGAGILRL	7.80202	11.977
													RLADLTGPIIPK	15.6711	16.6611
													LTGPIIPK	16.4593	15.0798
													PEDPHPLSVV	10.8115	11.2019
													MASHRLLLL	9.0513	11.9594
													STTAVVTNPK	19.9122	18.4311
													TTAVVTNPK	15.7817	13.7757
													KLDEKENLSAK	16.1427	13.7622
													GTIGLIHAV	15.8277	18.2553
													KQFLSETEK	15.3059	13.9627
													GEVRFSAV	16.3133	19.6552
													SEYGFAEKV	11.261	16.3097
													AEPKDFKRI	12.8411	15.365
													KELGQLSKL	11.4265	15.6934
													ATFPPFLHK	15.921	17.5871
													KEFPFPTTI	11.0704	15.8793
													SEFKIQIV	11.1163	13.5585
													REYQDLLNV	17.6678	21.9259
													REYQDLLNVKM	15.9235	17.4373
													HLVLDLAQA	9.85176	13.1549
													SYIREQYVL	13.2574	15.2232
													RAALAGRSL	16.447	19.067
													TAVPPSGEL	12.6851	17.7605
													REVLPGALQV	12.4673	14.9318
													VVYSKGLQR	14.9563	16.3975
													QEAPGSFRL	16.1215	19.3996
													RASPFAVHR	14.2649	13.8459
													AEGLGGTDL	12.3421	17.1314
													SETDLERAV	15.0015	15.7349
													SESKNYIAL	13.8537	16.0611
													ASFSVVGMVK	12.5853	13.9975
													SEFKSVLL	13.6593	16.2787
													IRSSKLIQH	11.7092	14.3479
													RIHTGEKPYK	16.9116	18.2729

## Sheet: Fig 5a-b, 6a-b
Fig. 5a	Relative mRNA expression - fold change vs. basal
		IFN-α											IFN-β											IFN-γ											IFN-λ											IFN-γ/IFN-α
	HLA-A	3.22	4.81	4.62	3.29	3.15	2.11	2.3	1.92	2.85	2.22	2.45	5.35	6.54	11.06	7.76	8.61	7.14	7.14	0.83	6.67	4.25	7.05	3.25	4.29	4.61	4.15	4.48	4.34	4.81	4.16	3.64	3.9	4.21	1.47	1.97	1.92	1.84	1.86	1.4	1.67	1.2	1.21	1.57	1.55	4.36	7.09	8.21	6.85
	HLA-B	21.19	14.98		13.33	8.98	6.96	10.85	10.27	1.24*	1.24*	1.24*	64	25.28	63.41	62.11		28.97	48.73	42.13	30.41	32.6	35.18	17.27	12.38	19.07		14.86	15.1	23.05	18.08	15.38	15.17	17.55	7.67	4.14	4.7	5.11	4.45	3.47	4.88	4.62	3.85	4.24	4.04	29.75	16.39	29.18	33.75
	HLA-C	9.61	8.97	9.11	8.44	9.49	6.63	6.19	4.76	7.8	7.38	9.02	20.53	21.86	24.7	25.75	24.7	29.79	30.63	20.77	19.65	18.59	22.58	9.51	9.06	6.79	7.43	7.43	8.32	7.5	6.39	10.43	8.3	7.59	4.41	4.5	4.45	4.73	4.67	3.85	3.96	3.6	3.49	4.42	4.64	14.67	12.42	16.53	14.09
Fig. 5b	Median fluorescence intensity - fold change vs. basal
		IFN-α																			IFN-β																			IFN-γ
	Isotype control	0.932237	0.976467	0.94698	0.976467	0.844911	0.889141	0.874398	0.917494		0.950581	0.950581	0.950581	1.07267	1.17733	1.21221		0.278378	0.278378	0.275676	0.698611	0.94698	0.90275	0.889141	0.961724	1.01956	0.976467	0.976467		0.976744	0.985465	0.985465	1.02035	1.10756	1.13372		0.294595	0.3	0.316216	0.815424	0.932237	0.859654	0.917494	0.844911	1.07854	0.991211	1.12277		1.06395
	HLA-A2	4.73584	4.89121	4.4697	4.71714	3.98633	4.26254	4.70851	4.72721		4.65371	4.61361	4.68416	5.37401	5.65248	5.46906		4.90615	4.85384	4.81294	5.61338	5.36738	5.86082	6.2219	6.10825	6.06941	6.27369	6.76281		7.00025	7.3396	7.40644	8.09035	8.46757	8.42896		6.57356	5.93532	6.33481	5.10268	4.87107	5.13289	5.09117	5.44506	5.35587	5.51124	5.36738		5.92129
	HLA-B	21.9121	22.9298	19.0384	19.9439	18.5968	20.2582	22.4808	23.536		20.6815	20.5523	20.8108	24.6785	26.3677	25.92		21.371	21.9064	19.9346	33.7437	31.2516	32.7783	31.8354	36.6174	34.1703	35.1132	35.5547		39.1662	39.3415	39.7846	40.5877	41.88	42.4477		36.3922	32.5071	32.8622	15.6782	15.5659	14.9224	15.768	16.666	16.6361	16.1048	17.0253		17.5385
	HLA-C	14.0157	14.6352	12.8575	13.4231	11.5825	12.3996	13.5219	14.2312		13.6455	14.1522	14.1522	15.0782	15.6726	16.1919		13.5354	12.8632	14.7382	23.2817	21.0191	22.6173	21.0191	24.8799	22.6173	23.9282	23.9282		29.6621	31.5266	31.7268	29.049	28.5673	29.537		23.625	24.5943	22.3373	12.0494	11.0168	10.8103	11.5556	12.5432	11.7172	11.6453	12.7318		14.9593
	HLA-A, B, C, E	6.73519	7.1305	6.05429	6.60851	5.47066	5.99746	6.79938	7.14746		4.24331	4.40994	4.45271	4.98724	5.13411	5.06008		3.7122	3.92945	4.17955	6.59296	7.53202	7.37226	7.64061	7.02955	7.86258	8.18832	8.20783		5.19653	5.14645	5.45421	6.43223	6.6711	6.85199		3.98566	3.69476	4.73088	5.82978	5.48339	5.96918	5.91291	6.33253	5.92705	6.39276	6.43857		4.0248
Fig. 6a	Islets - relative mRNA expression - fold change vs. basal
		IFN-α									IFN-β									IFN-γ
	HLA-A	1.93634	2.53737	2.62685	1.66632	2.57874	2.63293	2.78949	2.8481	3.05252	2.18859	2.46229	1.47427	1.64718	1.90528	1.72907	0.334482	0.346277	0.659754	2.09943	2.65737	1.91853	1.03526	1.21419	1.19748	2.08012	2.15348	2.22942
	HLA-B	92.8395	83.6716	36.9286	16.4498	14.2215	12.9063	3.42634	2.66968	2.92141	9.21084	14.6551	16.374	21.161	19.4721	23.9729	9.42614	9.6242	8.9797	9.4698	15.9262	9.40438	18.9396	20.1587	20.5823	3.08086	2.97592	2.89454
	HLA-C	5.24157	5.46416	6.23332	11.3924	11.3137	12.042	4.03714	3.68926	3.76678	5.72258	5.41389	6.04887	13.6737	13.1167	14.4534	9.02129	8.95897	8.41716	7.34451	5.01645	5.22948	9.80375	9.14722	9.27491	3.13834	3.05252	3.18215
Fig. 6b	Islets - geo mean fluorescence intensity - fold change vs. basal
		IFN-α - β cells							IFN-β - β cells							IFN-γ - β cells							IFN-α - α cells							IFN-β - α cells							IFN-γ - α cells
		Prep1	Prep2	Prep4	Prep5	Prep7	Prep8	Prep9	Prep1	Prep2	Prep4	Prep5	Prep7	Prep8	Prep9	Prep1	Prep2	Prep4	Prep5	Prep7	Prep8	Prep9	Prep1	Prep2	Prep4	Prep5	Prep7	Prep8	Prep9	Prep1	Prep2	Prep4	Prep5	Prep7	Prep8	Prep9	Prep1	Prep2	Prep4	Prep5	Prep7	Prep8	Prep9
	Isotype control	0.61278	0.827255	0.218097	0.897436	1.02553	1.67388	1.14017	1.05639	0.9332	0.765661	3.25874	0.640552	0.721501	1.85774	0.43609	0.549098	0.960557	0.918415	0.945423	1.81818	0.951883	0.9	0.923419	1.41517	0.921225	1.35211	1.95495	1.68932	0.862069	1.10151	1.21557	3.64989	2.85211	1.34685	23.689*	0.6931	0.524488	0.710579	1.19256	0.454225	0.064414	1.68932
	HLA-A2	1.83292	3.93119	2.08936	1.58346	1.90978	2.38818	1.42883	2.26463	2.79738	1.90719	1.25305	1.86028	2.60138	1.41661	2.90324	3.23603	1.92529	1.50216	2.27594	2.95352	1.81718	1.65522	1.05687	1.46515	1.06898	1.25551	0.966043	0.695063	1.58438	0.79989	1.56736	0.977532	1.4223	1.34734	1.33838	1.98947	0.432669	1.5995	0.936444	1.73328	1.7833	1.35937
	HLA-B	5.11364	4.86634	9.00357	2.55945	1.45725	5.64949	1.96605	6.10318	5.04442	5.63974	1.39254	1.82632	5.91432	1.72248	7.02909	4.31974	4.33965	1.49344	2.1466	5.1009	1.84812	2.19129	1.89996	2.56488	1.14321	2.07931	1.06225	1.51606	2.09721	1.79448	2.03358	0.828411	1.74048	1.7049	2.11369	2.66794	2.28948	1.86876	0.78734	2.43963	2.41838	1.37807
	HLA-C	107.212*	3.39803	28.232*	6.59732	1.41681	6.36381	1.61845	238.203*	3.35894	20.677*	3.99702	1.75834	5.21731	1.04046	149.401*	2.77876	25.094*	4.54362	1.48947	6.73156	1.45273	5.65846	1.62185	5.17597	2.56589	2.68926	2.80212	1.42565	12.117*	1.58059	4.30784	1.6088	3.00223	2.6327	1.20779	5.94968	1.64035	4.95917	1.52682	3.65626	3.20897	1.29488
	HLA-A, B, C, E	3.41147	3.53207	3.54097	1.94169	2.59086	2.71192	1.90724	5.99281	2.95708	2.99922	1.84787	2.46164	2.65736	1.74467	7.21001	2.88863	3.04183	1.86439	2.72125	2.40713	2.40283	3.2729	1.31734	1.85446	1.19243	1.50969	1.15034	0.804797	2.84641	1.1613	1.98601	1.22468	1.6632	1.39155	1.7288	3.58066	0.765776	2.01274	1.09551	1.99423	1.67594	1.6966
[truncated: 76 more columns]

## Sheet: Fig 7d
HLA MFI	Beta cells	ND ICIs						T1D ICIs
	Case no:	6160	6227	6232	6278**	6416	6462**	6228	6245	6247	6380**	6396	E560
	HLA-A/B/C/E	9.52355	10.5751	13.6981	10.2727	19.7594	7.88128	32.0743	22.2818	37.385	9.18251	14.7654	24.0382
	HLA-A	7.50336	9.24823	11.1548	8.51881	25.938	5.87704	38.0952	30.743	32.6264	7.13285	22.8093	13.9084
	HLA-B	8.73769	9.40533	8.47556	12.2226	7.04793	13.2461	34.2135	11.0233	75.6622	21.7906	23.6068	30.9432
HLA MFI	Alpha cells	ND ICIs						T1D ICIs						T1D IDIs
	Case no:	6160	6227	6232	6278**	6416	6462**	6228	6245	6247	6380**	6396	E560	6228	6245	6247	6264	6380**	6396	E560
	HLA-A/B/C/E	8.9465	13.3886	16.9047	11.8065	28.4173	10.6555	38.6245	31.1417	24.3213	14.6708	18.8514	47.3563	18.5099	26.1889	8.19453	7.39474	11.077	10.5996	10.0805
	HLA-A	7.92175	13.2675	9.96154	9.44269	23.7618	6.12118	53.795	18.4034	31.6228	12.4242	33.3916	24.4527	26.483	11.0285	8.53874	5.98683	8.6885	15.7234	6.88958
	HLA-B	10.0434	13.5359	9.00164	19.8964	7.2668	35.255	38.4474	16.6337	64.7735	53.6905	31.9561	53.429	23.5461	9.79275	25.5273	8.02266	51.668	11.438	10.7438

## Sheet: Fig 8a-b-c-d
Fig. 8a	Percent ZsGreen+ 5KC T cells												Fig. 8b	Percent ZsGreen+ 5KC T cells
			Basal			+ IFN-alpha			+ IFN-gamma					Peptide:	Cognate	Cognate	Irrelevant	Irrelevant	Cognate	Cognate	Irrelevant	Irrelevant
	PPI15-24 TCR	WT ECN90	13.4	14.1	14.1	16.9	16.5	17.2	15.4	15.8	14.4			TCR:	#57 A2/CMV	#100 B40/NY-ESO-1	#57 A2/CMV	#100 B40/NY-ESO-1	#1E6 A2/PPI15-24	#173.D12, PB40/PI 44-52	#1E6 A2/PPI15-24	#173.D12, PB40/PI 44-52
		WT ECN90 + PPI 15-24	14	14.6	14.7	18.6	18.2	19.5	17.1	16.5	16.4
		INS KO ECN90	3.19	2.67	2.68	3.7	3.33	3.47	3.08	2.78	3.46		log10 M	-4	97.7	72.24	0	0	94.5	57.5	1.5	1.08
		INS KO ECN90 + PPI 15-24	6.99	7.06	7.67	13.2	10.2	9.76	12	10.5	9.94			-5	98	53.74	0	0	73.1	2.82	1.6	0.67
														-6	97.5	25.64	0	0	10.7	0.67	1.4	0.73
	PPI 44-52 TCR	WT ECN90	1.93	1.31	1.87	3.38	2.81	3.29	4.24	5.43	3.85			-7	96	8.18	0	0	3.08	0.79	1.8	1.15
		WT ECN90 + PPI 44-52	2.25	2.83	2.65	16.4	14.7	13.3	32.1	30.5	27.2			-8	95.7	2.01	0	0	2	1.07	1.9	0.83
		INS KO ECN90	1.43	1.93	1.47	1.47	1.29	2.15	1.35	1.77	1.69			-9	71.5	0.85	0	0	1.72	0.59	2.2	0.93
		INS KO ECN90 + PPI 44-52	2.99	2.87	2.96	11.5	9.94	10.8	24.4	26.7	26.8			-10	28.8	0.22	0	0	1.5	0.95	1.9	0.89
														-11	6.17	0.14	0	0	2.19	0.87	1.6	0.64
														-12	2.76	0	0	0	2.62	1.03	1.7	0.79
														-13	2.72				1.4	0.78	2.1	0.91
														-14	3.62				1.23	0.96	1.4	0.91
Fig. 8c			Mean peptide abudance				Δ fold PPI 15-24 / PPI 44-52
			Basal - log2	IFN-α - log2	Basal - lin	IFN-α - lin	Basal	IFN-α
	MS run 1	PPI 15-24	26.1683	24.965	7.54135e+07	3.27499e+07	1943.24	77.6037
	MS run 2		25.764	25.7551	5.69828e+07	5.66312e+07	623.85	46.6025
	MS run 3		26.1335	25.938	7.36128e+07	6.42844e+07	556.504	43.0381
	MS run 4		24.5854	25.7183	2.51742e+07	5.52063e+07	682.741	46.2518
	MS run 1	PPI 44-52	15.2441	18.6869	38808.1	422015
	MS run 2		16.479	20.2128	91340.5	1.2152e+06	Mean Δ fold:	Mean Δ fold:
	MS run 3		17.0132	20.5104	132277	1.49367e+06	951.584	53.374
	MS run 4		15.1702	20.1869	36872.2	1.1936e+06
Fig. 8d		Percent peptide-specific lysis
				Basal						+ IFN-alpha
HLA-A2-restricted CMV TCR		WT-ECN + CMV pp65 (A2) 5uM		41.139	48.068	41.674	40.329	41.407	45.828	41.129		42.706	42.965	40.596	47.971
		WT-ECN + NY-ESO-1 (B40) 5uM		6.811	5.605	3.561	3.146	6.811	6.466	7.705	5.707	7.705	3.666	6.11	4.488
HLA-B40-restricted NY-ESO-1 TCR		WT-ECN + CMV pp65 (A2) 5uM		10.268	7.136	7.136	7.929	7.136	6.336	7.651	7.651	4.824	8.048	0.629	7.253
		WT-ECN + NY-ESO-1 (B40) 5uM		6.811	6.811	7.209	6.811	8.002	9.567	19.922	22.987	21.977	16.388	18.525	20.612
		Peptide-specific lysis - fold change vs. basal (median values)
				Basal						+ IFN-alpha
HLA-A2-restricted CMV TCR		WT-ECN + CMV pp65 (A2) 5uM		1						1.03
		WT-ECN + NY-ESO-1 (B40) 5uM		1						0.98
HLA-B40-restricted NY-ESO-1 TCR		WT-ECN + CMV pp65 (A2) 5uM		1						1.04
		WT-ECN + NY-ESO-1 (B40) 5uM		1						2.89

## Sheet: Fig 9
IFN-gamma (fg/mL)
								Fig. 9d		Pool 1						Pool 2										Pool 3							Pool 4
Fig. 9a	nPOD 6563	Control	Pool 1	Pool 2	Pool 3	Pool 4			Control	ABCC81218-1226	ABCC81557-1565	CHGA37-44	CHGA77-84	CHGA97-108	CHGA268-275	CHGA323-332	CHGA399-407	CHGA442-451	CPE203-211	INS-20556-65	INS58-68	INS66-77	PCSK2561-570		Control	SCG536-44	SCG558-66	SCG5138-146	SCG5142-150	CHGA121-129	CHGA403-411	CPE83-91	CPE358-366	INS44-52	INS56-66	PCSK137-45	SCG338-46	SCG3148-155	SCG3294-302	KIF1A 923-931926C-Glut
	L1/L3/L5	380.186	2620.15	1976.83	1476.68	1803.36			2583.27	4939.18	2898.94	3841.79	2583.27	3213.87	5093.74	3057.73	2499.1	6407.53	6098.27	2651.79	3560.74	5689.73	2298.66		2583.27	2898.94	2426.37	6028.84	10676.7	2583.27	2426.37	2426.37	3528.13	3057.73	2742.44	2742.44	1949.28	3653.92	2583.27	2109.4
		365.269	2329.17	1946.6	1538.92	1756.97			2426.37	4939.18	2742.44	3999.64	2898.94	3372.32	5405.01	2898.94	2751.86	8062.03	6714.12	3106.71	3660.43	5741.74	2248.51		2426.37	3057.73	2109.4	6339.01	9749.02	2426.37	2266.75	2583.27	3057.73	3372.32	2754.84	2901.42	2266.75	3888.27	2583.27	1859.09
		367.127	2270.76	1967.62	1570.24	1767.26			2583.27	4939.18	3057.73	3999.64	2426.37	3372.32	5718.33	2898.94	3408.66	7334.17	6560.85	2904.36	4116.03	5895.28	2854.37		2583.27	2583.27	2583.27	6495.19	9903.76	2742.44	2266.75	2426.37	3213.87	3213.87	2898.94	3057.73	2109.4	4041.79	2742.44	2266.75
								Fig. 9e		Pool 1						Pool 2										Pool 3							Pool 4
Fig. 9b	nPOD 6563	Control	Pool 1	Pool 2	Pool 3	Pool 4			Control	ABCC81218-1226	ABCC81557-1565	CHGA37-44	CHGA77-84	CHGA97-108	CHGA268-275	CHGA323-332	CHGA399-407	CHGA442-451	CPE203-211	INS-20556-65	INS58-68	INS66-77	PCSK2561-570		Control	SCG536-44	SCG558-66	SCG5138-146	SCG5142-150	CHGA121-129	CHGA403-411	CPE83-91	CPE358-366	INS44-52	INS56-66	PCSK137-45	SCG338-46	SCG3148-155	SCG3294-302	KIF1A 923-931926C-Glut
	L8/L9/L10	1593.38	3390.34	2498.72	2241.48	2528.2			27270	41373.2	45444.1	29614.9	40069.3	33270.1	65803	30471.7	31057.7	21747.3	46420.6	37022.2	28849.3	29554.5	19156.1		21401.8	16700.7	11288.4	21098.4	19851.4	15383.2	16165.4	19723.8	30934.9	22542.8	20309	16700.7	16542.8	15126.8	15254.9	16431.8
		1507.21	3288.04	2421.59	2396.07	2628.2			28155.4	45439.6	50860	30034.8	38433	34570.1	57127.9	33527.9	30275.4	19156.1	47419.6	33270.1	24004.8	28849.3	27468.5		20069.1	11278.4	12154.2	18954.8	17946.9	22542.8	18954.8	15601	30311.7	21727.1	18102.8	16298.5	11065.1	14751	13891.7	17804.1
		1587.62	3618.22	2261.24	2813.16	2405.18			26043.2	46420.6	51573.4	33012.5	32790.5	40770.3	56933.2	28849.3	31905	35347.3	42182.4	34947.8	22983.4	30148.1	23595.1		21215.2	15393.2	12601.7	14625.4	16700.7	20002.4	15254.9	12749.7	16874.9	18230.9	20155.6	16431.8	15128.8	15002.7	11819.2	15128.8
								Fig. 9f		Pool 4
Fig. 9c	nPOD 6566	Control	Pool 1	Pool 2	Pool 3	Pool 4			Control	CPE358-366	INS44-52	INS56-66	PCSK137-45	SCG338-46	SCG3148-155	SCG3294-302	KIF1A 923-931926C-Glut
	L10/L18	1231.17	15134.5	12650.6	10521.9	11856.7			1019.54	1977.33	593.87	925.092	1286.64	1090.45	826.84	857.874	1286.64
		1352.86	16469.7	13429.2	11565.3	11508.9			984.672	1843.43	728.524	1090.45	1353.72	1090.45	826.84	858.174	1219.54
		1366.03	15285.1	12217.4	11917.8	13766.8			953.72	1781.61	759.578	1023.29	1219.54	1023.29	790.626	790.626	1317.6

[truncated: 13 more sheets: Fig S2, Fig S3a-b, Fig S3c, Fig S4, Fig S5b, Fig S6a, Fig S6b, Fig S7a-b-c-e, Fig S7d, Fig S8a, Fig S8b, Fig S8c, Fig S9b]
